# Supplementary material for: Polycystic Ovary Syndrome and Risk of Five Common Psychiatric Disorders Among European Women: A Two-Sample Mendelian Randomization Study
Source: Front Genet. 2021 Jun 15;12:689897. doi: 10.3389/fgene.2021.689897 (PMC8239353; doi:10.3389/fgene.2021.689897)
Supplement: Supplementary file 1 [file Data_Sheet_1.ZIP]

Archive with 1 entries (1 files):
- PCOS_top_10000_SNPS.txt
