# Supplementary material for: Polycystic Ovary Syndrome and Risk of Five Common Psychiatric Disorders Among European Women: A Two-Sample Mendelian Randomization Study
Source: Front Genet. 2021 Jun 15;12:689897. doi: 10.3389/fgene.2021.689897 (PMC8239353; doi:10.3389/fgene.2021.689897)
Supplement: Supplementary file 1 [file Data_Sheet_1.ZIP › PCOS_top_10000_SNPS.txt]

MarkerName	Allele1	Allele2	Freq1	Effect	StdErr	Pvalue	HetPVal	TotalSampleSize	EffSampleSize	chr	pos
2:213391766	a	g	.1512	.1663	.0219	3.344e-14	.2772	113246	17192	2	213391766
2:213391750	a	c	.8488	-.1663	.0219	3.368e-14	.2772	113246	17192	2	213391750
2:213391696	t	c	.8488	-.1663	.0219	3.430e-14	.277	113246	17192	2	213391696
2:213391220	a	t	.1511	.1661	.0219	3.643e-14	.2766	113246	17192	2	213391220
2:213391114	a	t	.8487	-.1659	.0219	3.855e-14	.2697	113246	17192	2	213391114
2:213395507	a	c	.8488	-.1652	.0219	4.967e-14	.258	113246	17192	2	213395507
2:213396169	t	g	.1511	.1654	.022	5.241e-14	.2583	113246	17192	2	213396169
2:213390687	t	c	.1512	.165	.0219	5.295e-14	.2443	113246	17192	2	213390687
2:213389764	a	g	.8488	-.165	.0219	5.363e-14	.2439	113246	17192	2	213389764
2:213395552	t	c	.1512	.165	.0219	5.418e-14	.2686	113246	17192	2	213395552
2:213384298	t	g	.8473	-.1646	.0219	5.474e-14	.1674	113246	17192	2	213384298
2:213394605	t	c	.1513	.1647	.0219	5.565e-14	.2767	113246	17192	2	213394605
2:213384955	t	c	.8414	-.1624	.0216	5.959e-14	.4142	113246	17192	2	213384955
2:213384953	t	c	.8414	-.1624	.0216	5.973e-14	.4145	113246	17192	2	213384953
2:213387563	t	c	.151	.1647	.0219	6.088e-14	.2693	113246	17192	2	213387563
2:213394370	a	t	.8406	-.1623	.0216	6.122e-14	.428	113246	17192	2	213394370
2:213394508	c	g	.1593	.1621	.0216	6.801e-14	.4228	113246	17192	2	213394508
2:213397889	c	g	.1759	.1557	.021	1.237e-13	.6653	113246	17192	2	213397889
2:213394712	c	g	.8247	-.1548	.0209	1.243e-13	.6518	113246	17192	2	213394712
2:213399917	a	g	.8404	-.163	.022	1.319e-13	.3692	113246	17192	2	213399917
2:213400033	a	g	.8402	-.1629	.022	1.422e-13	.3675	113246	17192	2	213400033
2:213361634	t	c	.8794	-.1797	.025	6.616e-13	.3522	113246	17192	2	213361634
2:213385616:ID	d	i	.848	-.1673	.0234	8.056e-13	.3841	104786	14842	2	213385616
11:30226356	t	c	.8537	-.1593	.0223	8.664e-13	.01984	113246	17192	11	30226356
11:30226528	a	g	.1467	.1585	.0223	1.062e-12	.01833	113246	17192	11	30226528
8:11623889	a	t	.2616	.1276	.0184	3.761e-12	.0002882	110282	16895	8	11623889
8:11624416	c	g	.7517	-.1308	.019	5.137e-12	.000539	110282	16895	8	11624416
11:30357309:ID	d	i	.1767	.2847	.0415	7.197e-12	.8341	16843	5085	11	30357309
8:11620315	t	c	.4764	.1104	.0164	1.608e-11	.07391	110282	16895	8	11620315
11:30215261	a	t	.1336	.1559	.0232	1.832e-11	.03859	113246	17192	11	30215261
8:11625205	a	c	.7095	-.122	.0182	2.072e-11	.00187	110282	16895	8	11625205
8:11621450	a	g	.6499	-.1142	.0171	2.570e-11	.003588	110282	16895	8	11621450
8:11620461	a	g	.2543	.1218	.0185	4.870e-11	.0002946	110282	16895	8	11620461
11:30344725	t	c	.1651	.1397	.0213	5.431e-11	.01913	113246	17192	11	30344725
11:102043240	a	g	.0941	.1787	.0272	5.438e-11	.1215	113246	17192	11	102043240
11:30342150	a	g	.1651	.1395	.0213	5.830e-11	.01903	113246	17192	11	30342150
11:30319259	a	g	.1652	.1394	.0213	5.853e-11	.01699	113246	17192	11	30319259
11:30349487:ID	d	i	.1654	.2704	.0413	5.867e-11	.7191	16843	5085	11	30349487
11:30319433	a	g	.1652	.1393	.0213	5.968e-11	.01688	113246	17192	11	30319433
11:30307989	a	g	.8349	-.1393	.0213	6.018e-11	.01675	113246	17192	11	30307989
11:30316822	a	g	.8349	-.1393	.0213	6.055e-11	.01684	113246	17192	11	30316822
11:30344591	t	c	.1653	.1393	.0213	6.115e-11	.01809	113246	17192	11	30344591
11:30317733	t	g	.8345	-.1393	.0213	6.152e-11	.01624	113246	17192	11	30317733
11:30339461	a	g	.8338	-.1392	.0213	6.235e-11	.01669	113246	17192	11	30339461
11:30336002	a	g	.1652	.139	.0213	6.675e-11	.01768	113246	17192	11	30336002
11:30338842	a	g	.8348	-.139	.0213	6.678e-11	.01764	113246	17192	11	30338842
11:30343757	t	c	.1652	.139	.0213	6.684e-11	.01835	113246	17192	11	30343757
11:30337523	t	c	.1669	.1389	.0213	6.787e-11	.02753	113246	17192	11	30337523
11:30342495	a	g	.1652	.1389	.0213	7.030e-11	.01805	113246	17192	11	30342495
11:30306439	t	c	.1545	.1426	.0219	7.056e-11	.0283	113246	17192	11	30306439
11:30242287	t	c	.8345	-.1389	.0213	7.392e-11	.02317	113246	17192	11	30242287
9:126619233	a	g	.0679	.202	.0311	7.958e-11	.8619	113246	17192	9	126619233
11:30354904	a	c	.8444	-.1416	.0218	8.304e-11	.0285	113246	17192	11	30354904
11:30355197	t	c	.1556	.1416	.0218	8.325e-11	.02848	113246	17192	11	30355197
8:11631504	t	c	.3936	-.1107	.0171	8.480e-11	.01386	110282	16895	8	11631504
11:30296055	t	c	.8448	-.1417	.0218	8.550e-11	.0271	113246	17192	11	30296055
11:30305675	t	c	.1552	.1414	.0218	9.100e-11	.02563	113246	17192	11	30305675
8:11619635	a	t	.6579	-.1106	.0171	9.369e-11	.004947	110282	16895	8	11619635
11:30355903	t	c	.1557	.1412	.0218	9.371e-11	.02873	113246	17192	11	30355903
11:30354857	t	c	.8443	-.1412	.0218	9.457e-11	.02742	113246	17192	11	30354857
11:30354895	a	g	.8443	-.1412	.0218	9.459e-11	.02742	113246	17192	11	30354895
11:30359231	a	g	.8443	-.1412	.0218	9.566e-11	.02857	113246	17192	11	30359231
11:30355857	t	c	.1557	.1411	.0218	9.627e-11	.02729	113246	17192	11	30355857
8:11629129	c	g	.5976	.1095	.0169	9.708e-11	.02062	110282	16895	8	11629129
11:30360225	a	g	.1557	.1411	.0218	9.922e-11	.02807	113246	17192	11	30360225
11:30356420	t	c	.8443	-.141	.0218	1.004e-10	.02815	113246	17192	11	30356420
11:30359892	a	g	.8443	-.1409	.0218	1.032e-10	.02792	113246	17192	11	30359892
11:30360026	t	c	.8443	-.1409	.0218	1.033e-10	.02791	113246	17192	11	30360026
11:30360794	t	c	.1557	.1409	.0218	1.045e-10	.02785	113246	17192	11	30360794
11:30309827	t	c	.1553	.1408	.0218	1.046e-10	.02551	113246	17192	11	30309827
8:11619334	t	c	.6579	-.1103	.0171	1.081e-10	.004937	110282	16895	8	11619334
9:126620557	t	c	.0675	.2014	.0312	1.092e-10	.8581	113246	17192	9	126620557
11:30314858	a	c	.1553	.1407	.0218	1.095e-10	.02448	113246	17192	11	30314858
9:126620832	a	g	.0675	.2014	.0312	1.096e-10	.8583	113246	17192	9	126620832
11:30329175	a	g	.8366	-.1389	.0215	1.102e-10	.01723	113246	17192	11	30329175
11:30312239	t	c	.1553	.1406	.0218	1.114e-10	.02443	113246	17192	11	30312239
11:30312187	a	g	.8447	-.1406	.0218	1.116e-10	.02449	113246	17192	11	30312187
11:30327006	a	g	.1554	.1405	.0218	1.128e-10	.02619	113246	17192	11	30327006
11:30306650	a	t	.8447	-.1406	.0218	1.132e-10	.02492	113246	17192	11	30306650
11:30308159	t	c	.1553	.1406	.0218	1.141e-10	.02486	113246	17192	11	30308159
11:30309905	t	c	.1553	.1405	.0218	1.148e-10	.0246	113246	17192	11	30309905
11:30363101	a	g	.1557	.1406	.0218	1.149e-10	.0283	113246	17192	11	30363101
11:30325865	a	g	.1554	.1404	.0218	1.150e-10	.02605	113246	17192	11	30325865
11:30309869	t	c	.1553	.1405	.0218	1.152e-10	.02477	113246	17192	11	30309869
11:30366528	a	t	.1557	.1406	.0218	1.193e-10	.02564	113246	17192	11	30366528
11:30374608	a	g	.8286	-.1356	.0211	1.194e-10	.02716	113246	17192	11	30374608
11:30375889	t	c	.1714	.1356	.0211	1.199e-10	.02729	113246	17192	11	30375889
11:30363545	t	c	.8443	-.1404	.0218	1.219e-10	.03094	113246	17192	11	30363545
8:11630915	t	c	.4246	-.1077	.0167	1.230e-10	.01119	110282	16895	8	11630915
11:30370218	a	g	.8433	-.1404	.0218	1.235e-10	.02909	113246	17192	11	30370218
11:30372818	t	c	.1555	.1405	.0218	1.245e-10	.02919	113246	17192	11	30372818
11:30376902	a	c	.8286	-.1354	.0211	1.277e-10	.02813	113246	17192	11	30376902
11:30376314	a	t	.1707	.1357	.0211	1.279e-10	.03059	113246	17192	11	30376314
8:11618688	t	c	.6577	-.1098	.0171	1.303e-10	.004739	110282	16895	8	11618688
11:30371615	t	c	.1555	.1403	.0218	1.311e-10	.02853	113246	17192	11	30371615
11:30371313	t	c	.1555	.1403	.0218	1.327e-10	.02834	113246	17192	11	30371313
8:11620769	t	c	.659	-.11	.0171	1.351e-10	.004844	110282	16895	8	11620769
8:11616501	t	c	.6649	-.1103	.0172	1.356e-10	.008609	110282	16895	8	11616501
2:213394320	t	c	.3277	.1103	.0172	1.446e-10	.6812	113246	17192	2	213394320
5:131813204	t	c	.7291	.1235	.0193	1.453e-10	.855	113246	17192	5	131813204
9:126539944	a	g	.9316	-.1986	.031	1.504e-10	.7512	113246	17192	9	126539944
8:11632827:ID	d	i	.4109	-.1161	.0181	1.509e-10	.002497	101822	14545	8	11632827
5:131816903	a	c	.7466	.1254	.0196	1.663e-10	.9889	113246	17192	5	131816903
8:11628471	t	c	.4262	-.1067	.0167	1.728e-10	.01119	110282	16895	8	11628471
9:126582578	t	c	.9324	-.1983	.0311	1.761e-10	.81	113246	17192	9	126582578
9:126559993	t	c	.9324	-.198	.0311	1.834e-10	.8204	113246	17192	9	126559993
11:113949232	t	c	.8237	.1438	.0226	1.876e-10	.0927	113246	17192	11	113949232
2:213389346	a	g	.6726	-.1095	.0172	1.878e-10	.6667	113246	17192	2	213389346
11:30382899	t	c	.1727	.134	.021	1.890e-10	.04093	113246	17192	11	30382899
8:11630081	a	t	.5747	.1065	.0167	1.913e-10	.009886	110282	16895	8	11630081
9:126548335	t	c	.0679	.1978	.0311	1.933e-10	.7569	113246	17192	9	126548335
5:131823927	t	c	.746	.1247	.0196	1.937e-10	.9883	113246	17192	5	131823927
2:213387900	t	c	.3271	.1091	.0172	2.035e-10	.6792	113246	17192	2	213387900
8:11616410	t	c	.4606	.104	.0164	2.162e-10	.04844	110282	16895	8	11616410
9:126555072	c	g	.068	.197	.0311	2.286e-10	.7584	113246	17192	9	126555072
8:11631562	a	g	.582	.1063	.0168	2.331e-10	.005228	110282	16895	8	11631562
11:30252352	t	g	.1549	.1386	.0219	2.482e-10	.04225	113246	17192	11	30252352
8:11630429	a	c	.4087	-.1068	.0169	2.490e-10	.02236	110282	16895	8	11630429
8:11629852	a	t	.5742	.1057	.0167	2.592e-10	.01207	110282	16895	8	11629852
9:126632709	t	c	.066	.1994	.0316	2.603e-10	.8718	113246	17192	9	126632709
9:126535553	t	c	.9319	-.1961	.031	2.629e-10	.748	113246	17192	9	126535553
2:213385817	a	g	.3037	.1101	.0174	2.640e-10	.3514	113246	17192	2	213385817
11:113949740	a	g	.1753	-.1438	.0228	2.672e-10	.1311	113246	17192	11	113949740
9:126637444	t	c	.0658	.1986	.0315	3.040e-10	.8628	113246	17192	9	126637444
11:30357302:ID	d	i	.8553	-.1544	.0245	3.048e-10	.00926	104786	14842	11	30357302
8:11628659	t	c	.5908	.106	.0169	3.275e-10	.02366	110282	16895	8	11628659
2:213386267	t	c	.6964	-.1095	.0174	3.351e-10	.3704	113246	17192	2	213386267
9:126642252	a	g	.9342	-.1982	.0316	3.378e-10	.862	113246	17192	9	126642252
2:43561780	a	g	.4507	-.1081	.0172	3.678e-10	.1843	113246	17192	2	43561780
11:30240178	a	c	.1549	.1372	.0219	3.814e-10	.04363	113246	17192	11	30240178
9:126535642	t	c	.9321	-.1949	.0311	3.850e-10	.752	113246	17192	9	126535642
11:30381076	t	c	.826	-.1311	.021	3.920e-10	.02559	113246	17192	11	30381076
9:126637668	t	g	.9441	-.2148	.0344	4.156e-10	.7173	113246	17192	9	126637668
2:213388276	a	g	.3034	.1087	.0174	4.515e-10	.3422	113246	17192	2	213388276
11:30365903:ID	d	i	.1708	.2502	.0402	5.104e-10	.9259	16843	5085	11	30365903
2:43561771	a	g	.5297	.1052	.0169	5.117e-10	.1546	113246	17192	2	43561771
11:30364195:ID	d	i	.129	.2963	.0477	5.147e-10	.6143	16843	5085	11	30364195
2:213364056	a	g	.1025	.1641	.0264	5.361e-10	.2319	113246	17192	2	213364056
11:30395871	t	c	.1672	.1336	.0216	6.157e-10	.03354	113246	17192	11	30395871
8:11622293	t	c	.3898	-.1051	.017	6.576e-10	.006953	110282	16895	8	11622293
8:11627621	c	g	.4305	-.103	.0167	7.119e-10	.01086	110282	16895	8	11627621
11:30369162:ID	d	i	.8449	-.1429	.0232	7.846e-10	.0155	104786	14842	11	30369162
16:52375777	a	t	.815	-.1273	.0208	9.610e-10	.2777	113246	17192	16	52375777
2:213331411	t	c	.8995	-.1631	.0267	1.003e-09	.2643	113246	17192	2	213331411
2:213331841	c	g	.1001	.1621	.0267	1.331e-09	.276	113246	17192	2	213331841
5:131815357	a	g	.3284	-.1071	.0177	1.473e-09	.9134	113246	17192	5	131815357
5:131816241	t	c	.6702	.107	.0177	1.497e-09	.8952	113246	17192	5	131816241
5:131814264	t	c	.6719	.1071	.0177	1.552e-09	.9174	113246	17192	5	131814264
5:131815004	a	c	.3283	-.1068	.0177	1.643e-09	.9126	113246	17192	5	131815004
11:102070494	t	c	.0877	.1679	.0279	1.707e-09	.1163	113246	17192	11	102070494
12:75941042	t	c	.2398	-.1174	.0195	1.808e-09	.2977	113246	17192	12	75941042
5:131817775	a	g	.6722	.1064	.0177	1.816e-09	.9149	113246	17192	5	131817775
5:131816087	t	c	.6716	.1064	.0177	1.817e-09	.9076	113246	17192	5	131816087
5:131817829	t	c	.3287	-.1063	.0177	1.818e-09	.9004	113246	17192	5	131817829
12:75935157	t	c	.2446	-.1162	.0193	1.868e-09	.2673	113246	17192	12	75935157
11:102070639	a	g	.9121	-.1673	.0278	1.870e-09	.1016	113246	17192	11	102070639
5:131814091	c	g	.6825	.1085	.0181	1.915e-09	.9307	113246	17192	5	131814091
11:102070361	a	g	.9121	-.1672	.0279	1.923e-09	.1108	113246	17192	11	102070361
5:131816711	a	c	.6715	.1062	.0177	1.933e-09	.9069	113246	17192	5	131816711
5:131816716	t	c	.6715	.1061	.0177	1.940e-09	.9069	113246	17192	5	131816716
5:131818201	t	c	.6713	.106	.0177	1.975e-09	.9001	113246	17192	5	131818201
8:11632279	a	c	.2322	.1143	.0191	2.191e-09	.004869	110282	16895	8	11632279
5:131817960	t	g	.733	.1201	.0201	2.264e-09	.9303	113246	17192	5	131817960
5:131818554	a	g	.3288	-.1056	.0177	2.276e-09	.9019	113246	17192	5	131818554
5:131818631	t	g	.3288	-.1056	.0177	2.284e-09	.902	113246	17192	5	131818631
11:102061593	a	g	.088	.167	.028	2.310e-09	.1078	113246	17192	11	102061593
20:31420757	a	t	.4989	-.0975	.0163	2.358e-09	.6659	113246	17192	20	31420757
5:131813350	t	c	.6859	.1079	.0181	2.374e-09	.8347	113246	17192	5	131813350
5:131821633	a	c	.3169	-.1078	.0181	2.441e-09	.8699	113246	17192	5	131821633
5:131818649	t	c	.6712	.1052	.0176	2.514e-09	.9009	113246	17192	5	131818649
11:102060572	t	c	.0882	.1665	.0279	2.537e-09	.1289	113246	17192	11	102060572
5:131819126	t	c	.3286	-.1051	.0176	2.557e-09	.9058	113246	17192	5	131819126
11:102061213	a	c	.9119	-.1665	.028	2.593e-09	.1024	113246	17192	11	102061213
5:131820275	a	c	.3288	-.1049	.0176	2.704e-09	.9068	113246	17192	5	131820275
5:131819970	t	c	.6713	.1049	.0176	2.795e-09	.9041	113246	17192	5	131819970
5:131819977	t	c	.3287	-.1048	.0176	2.816e-09	.9041	113246	17192	5	131819977
8:11634194	a	t	.2365	.1133	.0191	2.836e-09	.004252	110282	16895	8	11634194
12:75933024	a	c	.2446	-.1149	.0193	2.837e-09	.2839	113246	17192	12	75933024
5:131819800	a	g	.3286	-.1048	.0176	2.843e-09	.9024	113246	17192	5	131819800
8:11627261	c	g	.7594	-.1125	.0189	2.852e-09	.002254	110282	16895	8	11627261
8:11627113	c	g	.7686	-.1135	.0191	2.911e-09	.002537	110282	16895	8	11627113
5:131820824	a	g	.6639	.1049	.0177	2.958e-09	.9223	113246	17192	5	131820824
5:131821188	t	c	.3291	-.1046	.0176	2.967e-09	.9147	113246	17192	5	131821188
8:11626633	t	c	.3129	.1039	.0175	2.979e-09	.02733	110282	16895	8	11626633
12:75914049	t	c	.7137	.1129	.019	2.980e-09	.841	113246	17192	12	75914049
5:131819798	t	c	.6758	.105	.0177	3.004e-09	.8932	113246	17192	5	131819798
5:131821246	a	g	.3293	-.1045	.0176	3.024e-09	.9068	113246	17192	5	131821246
8:11607352	t	c	.4863	-.0974	.0164	3.113e-09	.05995	110282	16895	8	11607352
8:11629809	c	g	.7673	-.113	.0191	3.117e-09	.0038	110282	16895	8	11629809
11:102052006	t	c	.0818	.1728	.0292	3.182e-09	.08282	113246	17192	11	102052006
5:131821558	a	g	.6708	.1043	.0176	3.330e-09	.9137	113246	17192	5	131821558
12:75932955	a	t	.7544	.1141	.0193	3.495e-09	.2898	113246	17192	12	75932955
20:31420756:ID	d	i	.46	-.1057	.0179	3.532e-09	.2193	104786	14842	20	31420756
5:131821548	c	g	.6854	.1074	.0182	3.553e-09	.8605	113246	17192	5	131821548
12:75933675	a	g	.7546	.1138	.0193	3.823e-09	.2928	113246	17192	12	75933675
12:75936301	a	t	.2453	-.1137	.0193	3.854e-09	.3051	113246	17192	12	75936301
8:11619397	a	g	.2312	.1121	.019	3.959e-09	.0007281	110282	16895	8	11619397
12:75935230	t	c	.2454	-.1136	.0193	4.039e-09	.296	113246	17192	12	75935230
12:75925776	a	g	.7349	.1105	.0188	4.162e-09	.5569	113246	17192	12	75925776
12:75949158	c	g	.7607	.1143	.0195	4.563e-09	.38	113246	17192	12	75949158
12:56477694	a	t	.416	.0971	.0166	4.568e-09	.1915	113246	17192	12	56477694
12:75947084	a	g	.7607	.1143	.0195	4.589e-09	.3792	113246	17192	12	75947084
12:75980719	t	c	.202	-.1222	.0209	4.589e-09	.7942	113246	17192	12	75980719
5:131821738	a	c	.3299	-.1032	.0176	4.668e-09	.905	113246	17192	5	131821738
5:131821788	t	c	.3299	-.1031	.0176	4.848e-09	.9046	113246	17192	5	131821788
12:75916648	c	g	.7345	.1102	.0188	4.968e-09	.5735	113246	17192	12	75916648
16:52378173	t	c	.1758	.1247	.0213	4.995e-09	.414	113246	17192	16	52378173
12:75980964	a	g	.2011	-.1216	.0208	5.001e-09	.8339	113246	17192	12	75980964
12:75919650	a	t	.735	.1101	.0188	5.061e-09	.565	113246	17192	12	75919650
12:56478658	a	c	.4164	.0968	.0166	5.083e-09	.194	113246	17192	12	56478658
5:131822072	a	g	.67	.1029	.0176	5.091e-09	.904	113246	17192	5	131822072
5:131822224	t	c	.67	.1029	.0176	5.149e-09	.9039	113246	17192	5	131822224
5:131822055	t	c	.6756	.1037	.0178	5.256e-09	.7731	113246	17192	5	131822055
12:75963160	a	g	.203	-.1215	.0208	5.373e-09	.9006	113246	17192	12	75963160
12:56470625	t	c	.5803	-.0965	.0165	5.392e-09	.1934	113246	17192	12	56470625
12:75946124	c	g	.2444	-.1128	.0193	5.429e-09	.2949	113246	17192	12	75946124
5:131823187	a	g	.6701	.1028	.0176	5.451e-09	.9027	113246	17192	5	131823187
5:131827825	c	g	.3291	-.1032	.0177	5.506e-09	.8931	113246	17192	5	131827825
12:75963298	a	g	.2007	-.1213	.0208	5.630e-09	.8575	113246	17192	12	75963298
12:56478002	a	c	.4165	.0964	.0166	5.886e-09	.1923	113246	17192	12	56478002
12:75981887	t	c	.7962	.1205	.0207	5.921e-09	.7566	113246	17192	12	75981887
8:11625008	a	g	.4177	-.0978	.0168	5.953e-09	.01938	110282	16895	8	11625008
5:131819921	a	c	.4358	-.0966	.0166	5.971e-09	.8649	113246	17192	5	131819921
12:75930126	a	g	.7337	.1089	.0187	5.974e-09	.566	113246	17192	12	75930126
5:131824486	a	c	.6701	.1025	.0176	6.030e-09	.8982	113246	17192	5	131824486
16:52375540	a	g	.8199	-.1206	.0207	6.064e-09	.3777	113246	17192	16	52375540
8:11622001	a	g	.4203	-.0972	.0167	6.110e-09	.008055	110282	16895	8	11622001
5:131824064	a	t	.3255	-.1028	.0177	6.246e-09	.891	113246	17192	5	131824064
8:11623456	t	c	.4277	-.097	.0167	6.285e-09	.01675	110282	16895	8	11623456
5:131825842	t	g	.5648	.0967	.0166	6.291e-09	.8366	113246	17192	5	131825842
5:131823519	a	g	.6745	.1027	.0177	6.332e-09	.8945	113246	17192	5	131823519
5:131829578	a	c	.6695	.1026	.0177	6.392e-09	.8928	113246	17192	5	131829578
8:11627214	a	c	.4411	-.0965	.0166	6.441e-09	.01319	110282	16895	8	11627214
12:75962912	a	g	.2005	-.1208	.0208	6.461e-09	.8566	113246	17192	12	75962912
12:75955854	t	c	.2007	-.1211	.0209	6.656e-09	.8401	113246	17192	12	75955854
5:131817985	a	g	.7315	.1165	.0201	6.690e-09	.9178	113246	17192	5	131817985
8:11634809	a	g	.5757	.0971	.0168	6.866e-09	.008773	110282	16895	8	11634809
5:131831058	t	g	.6692	.1025	.0177	6.906e-09	.8803	113246	17192	5	131831058
16:52378957	t	c	.1753	.1242	.0214	7.009e-09	.4008	113246	17192	16	52378957
5:131826310	a	g	.3307	-.1025	.0177	7.093e-09	.876	113246	17192	5	131826310
12:75961332	t	c	.2007	-.1204	.0208	7.218e-09	.8613	113246	17192	12	75961332
11:113945609	a	g	.1744	-.1302	.0225	7.218e-09	.1184	113246	17192	11	113945609
16:52378731	a	c	.8242	-.124	.0214	7.224e-09	.4125	113246	17192	16	52378731
12:75978677	a	g	.2415	-.1122	.0194	7.230e-09	.3115	113246	17192	12	75978677
8:11631906	a	g	.3218	.1008	.0174	7.278e-09	.04464	110282	16895	8	11631906
12:56473808	t	c	.4215	.0969	.0168	7.329e-09	.2301	113246	17192	12	56473808
16:52373698	a	g	.8201	-.1196	.0207	7.385e-09	.3859	113246	17192	16	52373698
16:52377920	t	c	.8247	-.1233	.0213	7.401e-09	.4142	113246	17192	16	52377920
16:52374253	t	c	.8252	-.1218	.0211	7.573e-09	.4198	113246	17192	16	52374253
12:56467587	t	c	.5252	-.0985	.0171	7.653e-09	.03477	113246	17192	12	56467587
5:131822133	t	c	.6693	.1016	.0176	7.880e-09	.9472	113246	17192	5	131822133
5:131821866	t	g	.6694	.1016	.0176	7.921e-09	.9472	113246	17192	5	131821866
12:75978996	a	t	.7524	.1108	.0192	8.242e-09	.2579	113246	17192	12	75978996
5:131830682	t	c	.3259	-.1022	.0177	8.303e-09	.8741	113246	17192	5	131830682
12:75917200	t	c	.2717	-.1087	.0189	8.306e-09	.6869	113246	17192	12	75917200
X:2846021	a	g	.0765	.5421	.0941	8.350e-09	.0285	14463.9	4729	23	2846021
5:131829297	a	g	.6702	.1018	.0177	8.526e-09	.8941	113246	17192	5	131829297
11:102081877	a	c	.9025	-.1537	.0267	8.812e-09	.258	113246	17192	11	102081877
12:75953212	t	c	.2007	-.12	.0209	8.936e-09	.8246	113246	17192	12	75953212
11:113946484	t	c	.1752	-.1298	.0226	8.979e-09	.08472	113246	17192	11	113946484
12:75954175	a	c	.2008	-.12	.0209	9.010e-09	.8251	113246	17192	12	75954175
5:131832687	t	c	.6695	.1017	.0177	9.077e-09	.8829	113246	17192	5	131832687
5:131827775	a	g	.4351	-.0958	.0167	9.215e-09	.8418	113246	17192	5	131827775
16:52374129	t	c	.1752	.1211	.0211	9.363e-09	.4467	113246	17192	16	52374129
16:52369639	c	g	.1786	.1193	.0208	9.393e-09	.421	113246	17192	16	52369639
5:131826875	t	c	.3343	-.1014	.0177	9.398e-09	.8976	113246	17192	5	131826875
12:75959966	t	c	.2066	-.1181	.0206	9.493e-09	.7247	113246	17192	12	75959966
16:52367567	a	g	.8202	-.1185	.0207	9.973e-09	.4197	113246	17192	16	52367567
16:52366843	a	c	.8196	-.1185	.0207	1.010e-08	.4184	113246	17192	16	52366843
16:52360185	a	g	.1793	.1184	.0207	1.026e-08	.4205	113246	17192	16	52360185
12:75911400	t	c	.7286	.1081	.0189	1.031e-08	.6892	113246	17192	12	75911400
16:52363975	a	c	.8206	-.1183	.0207	1.055e-08	.4216	113246	17192	16	52363975
5:131835395	a	g	.6736	.1016	.0178	1.059e-08	.8045	113246	17192	5	131835395
12:75980551	a	c	.2016	-.1188	.0208	1.075e-08	.8339	113246	17192	12	75980551
16:52359470	a	g	.8207	-.1181	.0207	1.104e-08	.4369	113246	17192	16	52359470
5:131827065	a	g	.3256	-.1012	.0177	1.118e-08	.892	113246	17192	5	131827065
5:131827191	t	c	.3256	-.1012	.0177	1.120e-08	.8919	113246	17192	5	131827191
16:52356792	c	g	.8204	-.1182	.0207	1.131e-08	.4235	113246	17192	16	52356792
16:52361766	t	c	.8207	-.1181	.0207	1.133e-08	.4278	113246	17192	16	52361766
16:52366446	t	c	.1793	.1182	.0207	1.135e-08	.3868	113246	17192	16	52366446
12:75979893	t	c	.2018	-.1186	.0208	1.135e-08	.8408	113246	17192	12	75979893
16:52371522	a	g	.1795	.1182	.0207	1.144e-08	.3658	113246	17192	16	52371522
12:75912840	t	c	.2471	-.1145	.0201	1.155e-08	.7697	113246	17192	12	75912840
16:52375320	a	c	.1751	.1204	.0211	1.186e-08	.4074	113246	17192	16	52375320
11:102079860	a	g	.9032	-.1527	.0268	1.221e-08	.1971	113246	17192	11	102079860
16:52365730	t	c	.8205	-.1178	.0207	1.229e-08	.3933	113246	17192	16	52365730
5:131831766	t	g	.3278	-.1012	.0178	1.280e-08	.902	113246	17192	5	131831766
16:52358948	a	g	.1794	.1175	.0207	1.317e-08	.414	113246	17192	16	52358948
8:11614769	t	c	.2372	.1082	.019	1.318e-08	.001451	110282	16895	8	11614769
5:131832514	a	g	.5653	.095	.0167	1.338e-08	.8294	113246	17192	5	131832514
5:131826765	t	c	.3299	-.1006	.0177	1.367e-08	.8926	113246	17192	5	131826765
5:131826880	t	g	.6632	.1003	.0177	1.379e-08	.8834	113246	17192	5	131826880
12:75978513	a	g	.2418	-.11	.0194	1.434e-08	.353	113246	17192	12	75978513
11:102034880	t	c	.0673	.1903	.0336	1.482e-08	.2425	113246	17192	11	102034880
11:102090467	c	g	.0975	.1515	.0268	1.526e-08	.2562	113246	17192	11	102090467
12:75978358	a	g	.2482	-.1087	.0192	1.552e-08	.2854	113246	17192	12	75978358
8:11635616	a	g	.7591	-.1071	.0189	1.564e-08	.008025	110282	16895	8	11635616
12:75944025	t	c	.7929	.1163	.0206	1.569e-08	.6908	113246	17192	12	75944025
12:75917128	t	c	.7669	.1122	.0198	1.579e-08	.8136	113246	17192	12	75917128
12:75955485	t	c	.2144	-.1165	.0206	1.591e-08	.6744	113246	17192	12	75955485
8:11615695	a	g	.4872	-.0927	.0164	1.631e-08	.005523	110282	16895	8	11615695
11:102091244	t	g	.9032	-.1513	.0268	1.651e-08	.2027	113246	17192	11	102091244
16:52358602	t	c	.8159	-.1162	.0206	1.730e-08	.4578	113246	17192	16	52358602
12:75915566	a	g	.3562	-.1115	.0198	1.743e-08	.9763	113246	17192	12	75915566
11:113939783	a	g	.8218	.1271	.0225	1.744e-08	.07998	113246	17192	11	113939783
11:113939539	a	g	.8224	.1281	.0227	1.768e-08	.09139	113246	17192	11	113939539
11:113945804	t	c	.1839	-.1263	.0224	1.807e-08	.07985	113246	17192	11	113945804
8:11640611	t	c	.2375	.1065	.0189	1.849e-08	.005348	110282	16895	8	11640611
8:11616836	a	g	.2439	.1052	.0187	1.871e-08	.001105	110282	16895	8	11616836
12:75922217	a	g	.2287	-.1115	.0199	1.927e-08	.8613	113246	17192	12	75922217
12:56435929	c	g	.4156	.0925	.0165	2.017e-08	.2318	113246	17192	12	56435929
11:113939671	t	c	.1781	-.1265	.0226	2.088e-08	.08416	113246	17192	11	113939671
12:75913954	a	g	.2865	-.1049	.0188	2.346e-08	.6974	113246	17192	12	75913954
12:56466473	t	c	.3321	.0968	.0174	2.442e-08	.6383	113246	17192	12	56466473
11:113940469	a	c	.1749	-.1264	.0227	2.478e-08	.0905	113246	17192	11	113940469
9:5440589	a	c	.3078	.1097	.0197	2.510e-08	.7643	113246	17192	9	5440589
8:11644751	a	g	.5641	.0927	.0166	2.561e-08	.002483	110282	16895	8	11644751
20:31418581	t	c	.4636	.0932	.0167	2.626e-08	.871	113246	17192	20	31418581
12:56474480	a	g	.3399	.0953	.0172	2.812e-08	.2989	113246	17192	12	56474480
20:31401736	t	c	.4466	.0909	.0164	2.842e-08	.7775	113246	17192	20	31401736
9:97723266	a	g	.4284	-.0933	.0168	2.946e-08	.02878	113246	17192	9	97723266
12:56474379	t	c	.3399	.0951	.0172	2.946e-08	.2762	113246	17192	12	56474379
9:97669673	a	g	.5733	.0917	.0165	3.000e-08	.04508	113246	17192	9	97669673
5:131813219	a	t	.5816	.0937	.0169	3.034e-08	.8493	113246	17192	5	131813219
12:56444632	t	c	.3345	.0952	.0172	3.132e-08	.5281	113246	17192	12	56444632
9:97723449	t	c	.4225	-.0936	.0169	3.137e-08	.04475	113246	17192	9	97723449
11:30364200:ID	d	i	.121	.1532	.0277	3.183e-08	.005937	104786	14842	11	30364200
8:11643915	a	g	.7555	-.1037	.0188	3.193e-08	.008743	110282	16895	8	11643915
12:56401085	a	g	.588	-.0909	.0165	3.229e-08	.2314	113246	17192	12	56401085
8:11654796	a	g	.4233	-.0921	.0167	3.442e-08	.01421	110282	16895	8	11654796
2:213384313	t	g	.0922	.1538	.0279	3.485e-08	.5501	113246	17192	2	213384313
11:113940931	t	c	.8054	.1249	.0227	3.602e-08	.1119	113246	17192	11	113940931
8:11609169	t	c	.3454	.0938	.0171	3.853e-08	.02	110282	16895	8	11609169
8:11632528	a	g	.5667	.0915	.0167	4.132e-08	.006756	110282	16895	8	11632528
20:31430191	a	g	.4403	.0894	.0163	4.257e-08	.8871	113246	17192	20	31430191
12:56480583	a	g	.6618	-.0938	.0171	4.336e-08	.2518	113246	17192	12	56480583
20:31429865	t	c	.5598	-.0893	.0163	4.407e-08	.8872	113246	17192	20	31429865
20:31435260	t	g	.4402	.0893	.0163	4.440e-08	.8908	113246	17192	20	31435260
20:31418617	a	g	.4406	.0892	.0163	4.462e-08	.8887	113246	17192	20	31418617
20:31436747	t	c	.5598	-.0892	.0163	4.525e-08	.8905	113246	17192	20	31436747
20:31426626	a	c	.5597	-.0892	.0163	4.550e-08	.8896	113246	17192	20	31426626
20:31433190	t	c	.5598	-.0892	.0163	4.567e-08	.8909	113246	17192	20	31433190
12:56393337	c	g	.5998	-.0917	.0168	4.628e-08	.462	113246	17192	12	56393337
9:97679771	t	c	.4257	-.09	.0165	5.011e-08	.02716	113246	17192	9	97679771
9:97678911	a	g	.4259	-.09	.0165	5.087e-08	.02673	113246	17192	9	97678911
20:31402269	a	g	.4402	.0889	.0163	5.136e-08	.8528	113246	17192	20	31402269
20:31403210	t	g	.4408	.0888	.0163	5.166e-08	.8728	113246	17192	20	31403210
20:31410279	a	g	.4403	.0888	.0163	5.184e-08	.888	113246	17192	20	31410279
20:31411825	t	c	.4403	.0888	.0163	5.197e-08	.8885	113246	17192	20	31411825
20:31409792	t	c	.4403	.0888	.0163	5.266e-08	.8889	113246	17192	20	31409792
9:97682075	a	t	.5741	.0899	.0165	5.276e-08	.02846	113246	17192	9	97682075
9:97677556	a	g	.5739	.0898	.0165	5.397e-08	.02607	113246	17192	9	97677556
11:86712340	a	g	.2249	-.1096	.0202	5.514e-08	.02738	113246	17192	11	86712340
11:86715166	t	c	.2239	-.1097	.0202	5.642e-08	.08043	113246	17192	11	86715166
12:56480648	a	g	.3347	.0932	.0172	5.651e-08	.2882	113246	17192	12	56480648
8:11635569	t	c	.4462	-.0899	.0166	5.676e-08	.003542	110282	16895	8	11635569
11:86715654	a	g	.7784	.1116	.0206	5.726e-08	.09937	113246	17192	11	86715654
11:102053548:ID	d	i	.9139	-.3009	.0555	5.809e-08	.2772	16843	5085	11	102053548
20:31441956	t	c	.4399	.0887	.0164	5.822e-08	.8561	113246	17192	20	31441956
20:31414457	a	c	.4407	.0884	.0163	6.103e-08	.9049	113246	17192	20	31414457
8:11636862	t	c	.647	.0935	.0173	6.121e-08	.03256	110282	16895	8	11636862
20:31404147	a	g	.4407	.0882	.0163	6.278e-08	.8857	113246	17192	20	31404147
20:31407661	a	t	.436	.0887	.0164	6.332e-08	.846	113246	17192	20	31407661
11:86718096	t	c	.7859	.114	.0211	6.416e-08	.06195	113246	17192	11	86718096
9:97713459	a	c	.4272	-.0902	.0167	6.453e-08	.04759	113246	17192	9	97713459
11:86715856	a	g	.2157	-.11	.0204	6.476e-08	.05036	113246	17192	11	86715856
7:99332986	a	c	.9685	.3106	.0575	6.715e-08	.3748	113246	17192	7	99332986
11:86717987	t	c	.2142	-.1137	.0211	6.729e-08	.05941	113246	17192	11	86717987
7:99332978	a	t	.9685	.3106	.0575	6.740e-08	.3747	113246	17192	7	99332978
11:86714234	a	g	.2159	-.1093	.0203	6.924e-08	.05218	113246	17192	11	86714234
11:86713995	a	g	.2159	-.109	.0202	7.234e-08	.05305	113246	17192	11	86713995
11:86713340	t	c	.216	-.1087	.0202	7.253e-08	.05321	113246	17192	11	86713340
9:97547297	a	c	.421	-.089	.0165	7.310e-08	.03234	113246	17192	9	97547297
9:97585788	a	g	.5788	.0891	.0166	7.373e-08	.03104	113246	17192	9	97585788
11:86712933	a	t	.784	.1085	.0202	7.390e-08	.0534	113246	17192	11	86712933
12:56446766	t	c	.3315	.0925	.0172	7.444e-08	.5059	113246	17192	12	56446766
11:86711087	t	c	.2161	-.1077	.02	7.513e-08	.05393	113246	17192	11	86711087
9:97685298	c	g	.4262	-.0888	.0165	7.528e-08	.02743	113246	17192	9	97685298
11:86712639	t	c	.784	.1084	.0202	7.604e-08	.0539	113246	17192	11	86712639
11:86710921	a	t	.2161	-.1076	.02	7.610e-08	.05403	113246	17192	11	86710921
11:86711494	t	c	.2161	-.1079	.0201	7.679e-08	.05317	113246	17192	11	86711494
11:86710376	t	c	.2161	-.1074	.02	7.744e-08	.05419	113246	17192	11	86710376
11:86712464	t	g	.216	-.1082	.0201	7.833e-08	.05383	113246	17192	11	86712464
9:97709725	t	c	.5724	.0894	.0167	7.877e-08	.04596	113246	17192	9	97709725
12:56446804	t	c	.3316	.0923	.0172	7.887e-08	.5077	113246	17192	12	56446804
9:97567327	a	g	.4211	-.0885	.0165	8.139e-08	.03281	113246	17192	9	97567327
11:86710510	t	c	.2161	-.1072	.02	8.267e-08	.05768	113246	17192	11	86710510
11:86712229	t	c	.216	-.1079	.0201	8.281e-08	.05332	113246	17192	11	86712229
20:31445390:ID	d	i	.546	-.0957	.0179	8.318e-08	.7682	104786	14842	20	31445390
11:86716236	t	c	.7814	.1115	.0208	8.346e-08	.03675	113246	17192	11	86716236
9:97505608	a	g	.5779	.0885	.0165	8.368e-08	.03679	113246	17192	9	97505608
12:56455294	t	c	.3352	.093	.0174	8.413e-08	.4649	113246	17192	12	56455294
11:86711886	t	c	.784	.1077	.0201	8.446e-08	.05348	113246	17192	11	86711886
11:113952497	a	g	.8263	.1238	.0231	8.526e-08	.169	113246	17192	11	113952497
8:11646262	a	g	.2632	-.102	.0191	8.542e-08	.01729	110282	16895	8	11646262
9:97689045	a	g	.4264	-.0884	.0165	8.565e-08	.02978	113246	17192	9	97689045
20:31446645	a	g	.4398	.088	.0164	8.583e-08	.8519	113246	17192	20	31446645
12:56384804	a	g	.407	.0885	.0165	8.786e-08	.4466	113246	17192	12	56384804
8:11608905	a	g	.3277	.0927	.0173	8.915e-08	.02136	110282	16895	8	11608905
8:11625081:ID	d	i	.4983	-.094	.0176	9.063e-08	.001832	101822	14545	8	11625081
11:86709404	t	c	.7838	.1069	.02	9.215e-08	.05438	113246	17192	11	86709404
12:56379427	c	g	.4044	.0881	.0165	9.252e-08	.4809	113246	17192	12	56379427
11:86709298	t	c	.7838	.1069	.02	9.284e-08	.05448	113246	17192	11	86709298
11:86708628	t	c	.2162	-.1068	.02	9.389e-08	.05488	113246	17192	11	86708628
12:56379060	a	t	.5932	-.0879	.0165	9.701e-08	.462	113246	17192	12	56379060
11:102041792	a	g	.9708	-.2795	.0525	1.040e-07	.4883	113246	17192	11	102041792
8:11625235	c	g	.4992	-.0877	.0165	1.051e-07	.003032	110282	16895	8	11625235
9:97539488	a	g	.4241	-.088	.0166	1.136e-07	.03223	113246	17192	9	97539488
12:56435412	a	g	.3313	.0908	.0171	1.148e-07	.4917	113246	17192	12	56435412
12:56403577	t	c	.33	.0905	.0171	1.161e-07	.5135	113246	17192	12	56403577
8:11614263:ID	d	i	.3748	-.0976	.0184	1.172e-07	.1087	101822	14545	8	11614263
12:56412487	t	g	.6695	-.0904	.0171	1.188e-07	.4924	113246	17192	12	56412487
12:56482180	t	g	.3367	.0908	.0172	1.191e-07	.3027	113246	17192	12	56482180
8:11621686	a	c	.6606	.0926	.0175	1.204e-07	.1774	110282	16895	8	11621686
9:97670558	a	t	.4128	-.0879	.0166	1.240e-07	.09127	113246	17192	9	97670558
12:56416928	a	c	.6697	-.0903	.0171	1.246e-07	.5111	113246	17192	12	56416928
20:31448696	t	c	.4402	.0873	.0165	1.270e-07	.8255	113246	17192	20	31448696
11:86709891	t	c	.2174	-.1057	.02	1.291e-07	.06404	113246	17192	11	86709891
20:31408058:ID	d	i	.4606	.0922	.0175	1.362e-07	.8342	104786	14842	20	31408058
11:86714197	c	g	.224	-.1061	.0202	1.470e-07	.06469	113246	17192	11	86714197
12:56468832:ID	d	i	.4056	.1027	.0196	1.487e-07	.3726	104786	14842	12	56468832
5:131820997	a	g	.3737	.0886	.0169	1.535e-07	.7737	113246	17192	5	131820997
9:97492520	t	c	.4173	-.0875	.0167	1.537e-07	.03419	113246	17192	9	97492520
12:56525230	c	g	.078	.2096	.04	1.557e-07	.5427	113246	17192	12	56525230
11:102109718	a	g	.9023	-.1461	.0278	1.561e-07	.2983	113246	17192	11	102109718
12:56396768	c	g	.3272	.0899	.0172	1.663e-07	.5439	113246	17192	12	56396768
6:108188033	a	g	.598	-.0875	.0167	1.692e-07	.2857	113246	17192	6	108188033
2:43665245	c	g	.5455	-.0861	.0165	1.746e-07	.2611	113246	17192	2	43665245
4:108793827:ID	d	i	.6795	.1741	.0333	1.754e-07	.6548	16842.9	5085	4	108793827
11:86697451	t	c	.2198	-.1043	.02	1.768e-07	.07276	113246	17192	11	86697451
5:131826413	c	g	.3763	.0882	.0169	1.841e-07	.8854	113246	17192	5	131826413
9:97600392	a	g	.4093	-.0866	.0166	1.844e-07	.07012	113246	17192	9	97600392
2:43688496	t	c	.5425	-.0854	.0164	1.853e-07	.5639	113246	17192	2	43688496
12:56449435	a	g	.3223	.0912	.0175	1.881e-07	.5029	113246	17192	12	56449435
12:56427808	t	c	.3248	.0905	.0174	1.902e-07	.5226	113246	17192	12	56427808
9:126618337	a	g	.9625	-.2148	.0412	1.909e-07	.2246	113246	17192	9	126618337
9:126596271	a	g	.0375	.2145	.0412	1.935e-07	.2626	113246	17192	9	126596271
9:126599595	t	c	.0376	.2141	.0412	1.987e-07	.2603	113246	17192	9	126599595
9:126602627	t	c	.9623	-.2139	.0411	2.002e-07	.2618	113246	17192	9	126602627
11:30373982	a	g	.9727	-.2907	.056	2.063e-07	.5121	113246	17192	11	30373982
12:56389293	t	c	.5958	-.0864	.0166	2.082e-07	.3997	113246	17192	12	56389293
12:56407072	a	g	.3395	.0884	.017	2.083e-07	.5463	113246	17192	12	56407072
9:126615488	t	c	.0377	.2137	.0412	2.127e-07	.2331	113246	17192	9	126615488
9:126603775	a	c	.9623	-.2132	.0411	2.151e-07	.259	113246	17192	9	126603775
9:126612949	t	c	.0377	.2129	.0411	2.205e-07	.2343	113246	17192	9	126612949
11:113941756	a	g	.7882	.1144	.0221	2.254e-07	.1575	113246	17192	11	113941756
11:113942767	a	t	.2118	-.1142	.0221	2.293e-07	.1667	113246	17192	11	113942767
11:113949832:ID	d	i	.2758	-.1156	.0224	2.312e-07	.01378	104786	14842	11	113949832
9:97732256	a	g	.4152	-.0877	.017	2.346e-07	.0784	113246	17192	9	97732256
9:126595628	a	g	.9624	-.2128	.0412	2.351e-07	.2637	113246	17192	9	126595628
9:126593070	a	g	.0378	.2116	.0409	2.359e-07	.2469	113246	17192	9	126593070
11:113942191	t	c	.7882	.1141	.0221	2.366e-07	.161	113246	17192	11	113942191
9:126608922	a	c	.9622	-.2117	.041	2.402e-07	.2507	113246	17192	9	126608922
9:126598352	a	g	.0375	.2132	.0413	2.414e-07	.2544	113246	17192	9	126598352
9:126610144	t	c	.0379	.2115	.041	2.421e-07	.2461	113246	17192	9	126610144
9:97593262	a	t	.4074	-.0858	.0166	2.450e-07	.05783	113246	17192	9	97593262
9:126609097	t	g	.9621	-.2114	.041	2.462e-07	.2451	113246	17192	9	126609097
9:97487022	a	g	.4206	-.0853	.0165	2.507e-07	.0361	113246	17192	9	97487022
8:11657401	a	g	.4279	-.088	.0171	2.552e-07	.02753	110282	16895	8	11657401
5:130963976:ID	d	i	.728	.1207	.0234	2.571e-07	.3594	104786	14842	5	130963976
9:97486236	t	c	.4232	-.0854	.0166	2.580e-07	.04008	113246	17192	9	97486236
8:11619163	a	g	.6515	.0889	.0173	2.630e-07	.1955	110282	16895	8	11619163
8:11619504	a	t	.3485	-.0889	.0173	2.633e-07	.1837	110282	16895	8	11619504
9:126621015	a	g	.0371	.2144	.0416	2.638e-07	.2133	113246	17192	9	126621015
11:102112177	c	g	.0916	.147	.0286	2.660e-07	.2812	113246	17192	11	102112177
8:11625611	t	c	.179	-.1145	.0223	2.724e-07	.07488	110282	16895	8	11625611
9:126628673	a	g	.0366	.2156	.0419	2.732e-07	.2299	113246	17192	9	126628673
12:56435504	c	g	.3297	.0898	.0175	2.777e-07	.7584	113246	17192	12	56435504
8:4561014:ID	d	i	.0282	-.3043	.0592	2.789e-07	.9525	104786	14842	8	4561014
9:97592688	a	g	.4071	-.0853	.0166	2.885e-07	.05718	113246	17192	9	97592688
9:97619090	a	t	.5913	.0852	.0166	2.899e-07	.0625	113246	17192	9	97619090
9:126623375	c	g	.0369	.2142	.0418	2.993e-07	.2096	113246	17192	9	126623375
11:113942151	t	c	.1945	-.1136	.0222	2.998e-07	.1319	113246	17192	11	113942151
11:86675943	t	g	.7787	.1014	.0198	3.035e-07	.0438	113246	17192	11	86675943
9:126574725	a	t	.0379	.2098	.041	3.041e-07	.2578	113246	17192	9	126574725
9:97509199	a	g	.4082	-.0848	.0166	3.143e-07	.05587	113246	17192	9	97509199
12:56445366	a	g	.3215	.0896	.0175	3.223e-07	.6566	113246	17192	12	56445366
9:126572807	a	g	.9621	-.2092	.041	3.270e-07	.2522	113246	17192	9	126572807
9:97537982	c	g	.593	.0848	.0166	3.281e-07	.0647	113246	17192	9	97537982
5:131826322	a	g	.3712	.0867	.017	3.347e-07	.7951	113246	17192	5	131826322
8:11607990	a	g	.6383	-.0866	.017	3.362e-07	.01573	110282	16895	8	11607990
9:126666057	a	g	.0349	.2218	.0435	3.415e-07	.1263	113246	17192	9	126666057
9:126570553	t	g	.962	-.2087	.041	3.457e-07	.2503	113246	17192	9	126570553
9:126558417	t	c	.9621	-.2087	.041	3.462e-07	.2549	113246	17192	9	126558417
9:126558857	a	g	.0379	.2087	.041	3.480e-07	.2547	113246	17192	9	126558857
9:126569931	t	c	.9621	-.2087	.041	3.499e-07	.254	113246	17192	9	126569931
16:53797908	c	g	.5251	-.0852	.0167	3.523e-07	.006499	113246	17192	16	53797908
9:126569652	c	g	.9621	-.2086	.041	3.525e-07	.2537	113246	17192	9	126569652
9:97517432	t	c	.5922	.0845	.0166	3.545e-07	.07119	113246	17192	9	97517432
9:126569115	a	c	.962	-.2085	.041	3.593e-07	.2516	113246	17192	9	126569115
9:97529278	a	c	.5923	.0845	.0166	3.597e-07	.06914	113246	17192	9	97529278
20:31449386	t	c	.4015	.0875	.0172	3.606e-07	.7864	113246	17192	20	31449386
9:126566945	a	g	.962	-.2084	.041	3.628e-07	.2511	113246	17192	9	126566945
5:131052683	a	t	.78	.1096	.0216	3.644e-07	.487	113246	17192	5	131052683
9:97527520	t	c	.4142	-.0847	.0167	3.684e-07	.06527	113246	17192	9	97527520
9:126684780	a	g	.0352	.216	.0425	3.776e-07	.2029	113246	17192	9	126684780
9:126625888	a	c	.9633	-.2131	.042	3.812e-07	.2075	113246	17192	9	126625888
9:126679734	t	c	.9646	-.2155	.0425	3.858e-07	.1938	113246	17192	9	126679734
2:213306252	a	g	.069	.1622	.032	3.858e-07	.06636	113246	17192	2	213306252
12:56384687	t	c	.6777	-.0879	.0173	3.901e-07	.6683	113246	17192	12	56384687
9:126563493	t	c	.9616	-.2068	.0408	3.968e-07	.3059	113246	17192	9	126563493
16:52374429	t	c	.1686	.1107	.0218	3.982e-07	.5931	113246	17192	16	52374429
9:97575627	a	t	.5931	.0842	.0166	3.983e-07	.06401	113246	17192	9	97575627
9:126633099	t	c	.0361	.2135	.0421	3.994e-07	.2152	113246	17192	9	126633099
9:126678431	t	c	.9646	-.2152	.0424	3.997e-07	.1958	113246	17192	9	126678431
9:126676996	c	g	.0355	.2152	.0425	4.015e-07	.1943	113246	17192	9	126676996
8:11611500	c	g	.6475	.0879	.0173	4.018e-07	.1085	110282	16895	8	11611500
9:126677253	a	t	.9645	-.2151	.0424	4.034e-07	.195	113246	17192	9	126677253
9:126680970	a	g	.9647	-.2151	.0425	4.165e-07	.1937	113246	17192	9	126680970
20:31459123	a	g	.5573	-.0832	.0164	4.186e-07	.7161	113246	17192	20	31459123
9:126680268	t	c	.035	.2167	.0428	4.195e-07	.2055	113246	17192	9	126680268
19:55825941	a	g	.3892	-.0849	.0168	4.267e-07	.4126	113246	17192	19	55825941
9:97579146	a	g	.4073	-.0839	.0166	4.378e-07	.07067	113246	17192	9	97579146
9:97630827	t	c	.4066	-.0839	.0166	4.385e-07	.06449	113246	17192	9	97630827
8:11618311	t	c	.3484	-.0873	.0173	4.423e-07	.1805	110282	16895	8	11618311
2:213389409:ID	d	i	.849	-.2122	.0421	4.543e-07	.2637	16843	5085	2	213389409
2:43649780	a	c	.4304	.083	.0164	4.550e-07	.512	113246	17192	2	43649780
12:56394954	a	g	.6236	-.088	.0175	4.619e-07	.6392	113246	17192	12	56394954
2:213394899:ID	d	i	.8498	-.212	.0421	4.662e-07	.2505	16843	5085	2	213394899
9:97503985	t	c	.4077	-.0835	.0166	4.741e-07	.07833	113246	17192	9	97503985
2:43644556	t	c	.564	-.0823	.0163	4.835e-07	.542	113246	17192	2	43644556
8:11618179	t	c	.6517	.087	.0173	4.887e-07	.1764	110282	16895	8	11618179
19:55831188	a	g	.6081	.0839	.0167	4.919e-07	.3722	113246	17192	19	55831188
7:99141373	a	g	.0596	-.1848	.0367	4.961e-07	.1794	113246	17192	7	99141373
11:30215260:ID	d	i	.0327	.3164	.063	5.036e-07	.1234	104786	14842	11	30215260
9:126638336	t	c	.9641	-.212	.0422	5.078e-07	.1935	113246	17192	9	126638336
19:55828794	c	g	.6075	.0841	.0167	5.094e-07	.4008	113246	17192	19	55828794
20:31470484	a	g	.4856	.0817	.0163	5.104e-07	.3939	113246	17192	20	31470484
9:97475396	a	t	.5843	.0837	.0167	5.126e-07	.03047	113246	17192	9	97475396
9:97648587	a	g	.4089	-.0833	.0166	5.179e-07	.06034	113246	17192	9	97648587
19:55829214	a	c	.6075	.084	.0167	5.199e-07	.3953	113246	17192	19	55829214
9:126636855	a	g	.9641	-.2117	.0422	5.254e-07	.1974	113246	17192	9	126636855
19:55825755	a	g	.609	.084	.0167	5.256e-07	.4073	113246	17192	19	55825755
9:126657884	c	g	.0357	.2122	.0423	5.292e-07	.1856	113246	17192	9	126657884
9:126689101	a	g	.9656	-.2169	.0432	5.297e-07	.1955	113246	17192	9	126689101
9:126661757	a	g	.9643	-.2122	.0423	5.329e-07	.1888	113246	17192	9	126661757
12:102267493:ID	d	i	.118	.2346	.0468	5.347e-07	.01462	16843	5085	12	102267493
9:126655730	a	g	.9643	-.212	.0423	5.367e-07	.1866	113246	17192	9	126655730
7:99332948	t	g	.9585	.2359	.0471	5.368e-07	.1707	113246	17192	7	99332948
5:131833599	t	c	.374	.0851	.017	5.383e-07	.7361	113246	17192	5	131833599
9:126655990	c	g	.0357	.2119	.0423	5.445e-07	.1896	113246	17192	9	126655990
20:31425069	a	g	.4607	.0814	.0162	5.470e-07	.7792	113246	17192	20	31425069
9:126648704	a	t	.9643	-.2118	.0423	5.493e-07	.1913	113246	17192	9	126648704
9:126654091	t	c	.0357	.2118	.0423	5.507e-07	.1894	113246	17192	9	126654091
9:97660961	t	c	.412	-.0836	.0167	5.549e-07	.09213	113246	17192	9	97660961
19:55830777	a	g	.3916	-.0838	.0167	5.582e-07	.3986	113246	17192	19	55830777
9:97523583	a	g	.4103	-.0831	.0166	5.598e-07	.08438	113246	17192	9	97523583
9:126689437	t	c	.9657	-.2163	.0433	5.714e-07	.2109	113246	17192	9	126689437
16:52374397	t	c	.1636	.1102	.0221	5.808e-07	.6005	113246	17192	16	52374397
19:55824661	a	t	.6082	.0837	.0168	5.906e-07	.4044	113246	17192	19	55824661
19:55831589	a	g	.6082	.0833	.0167	5.956e-07	.3744	113246	17192	19	55831589
12:56369506	a	g	.6806	-.0862	.0173	6.289e-07	.59	113246	17192	12	56369506
19:55832567	a	g	.3919	-.0831	.0167	6.400e-07	.3764	113246	17192	19	55832567
7:99130834	t	g	.0394	-.2324	.0467	6.491e-07	.03583	113246	17192	7	99130834
8:11642545	t	c	.7686	.0992	.0199	6.493e-07	.03145	110282	16895	8	11642545
11:30220738:ID	d	i	.4354	.0913	.0184	6.613e-07	.06725	104786	14842	11	30220738
20:31466534	t	c	.4457	.0813	.0163	6.640e-07	.7884	113246	17192	20	31466534
16:53798622	t	g	.4454	.0818	.0165	6.677e-07	.01796	113246	17192	16	53798622
20:31439355	a	g	.4603	.0808	.0163	6.744e-07	.7281	113246	17192	20	31439355
12:56375881	t	c	.3234	.0856	.0172	6.770e-07	.6673	113246	17192	12	56375881
7:98956925	a	g	.0479	-.2512	.0506	6.954e-07	.127	113246	17192	7	98956925
7:99075038	t	c	.9581	.2245	.0452	6.958e-07	.0565	113246	17192	7	99075038
9:126691221	a	g	.9659	-.2149	.0433	7.009e-07	.2146	113246	17192	9	126691221
20:31460587	a	g	.4449	.0812	.0164	7.082e-07	.7675	113246	17192	20	31460587
12:56380119	a	t	.3229	.0852	.0172	7.190e-07	.6688	113246	17192	12	56380119
12:56381916	a	g	.6771	-.0852	.0172	7.291e-07	.668	113246	17192	12	56381916
8:11617505	c	g	.6668	.0881	.0178	7.298e-07	.1356	109390	16452	8	11617505
12:56381705	t	c	.3229	.0852	.0172	7.304e-07	.6674	113246	17192	12	56381705
12:56381484	a	c	.6771	-.0852	.0172	7.326e-07	.6676	113246	17192	12	56381484
9:126691898	a	g	.0341	.2145	.0433	7.498e-07	.2186	113246	17192	9	126691898
12:56374695	a	g	.3223	.0852	.0172	7.520e-07	.698	113246	17192	12	56374695
19:55830871	t	c	.616	.0838	.0169	7.563e-07	.4153	113246	17192	19	55830871
8:11614316	t	c	.3705	.084	.017	7.565e-07	.0006386	110282	16895	8	11614316
9:126520497	a	g	.0386	.202	.0408	7.596e-07	.1387	113246	17192	9	126520497
12:56375740	a	c	.3227	.0851	.0172	7.634e-07	.6657	113246	17192	12	56375740
12:56375137	c	g	.6774	-.0851	.0172	7.636e-07	.6603	113246	17192	12	56375137
9:126535864	t	c	.9615	-.2016	.0408	7.763e-07	.1676	113246	17192	9	126535864
2:213320579	a	g	.0657	.1625	.0329	7.893e-07	.04393	113246	17192	2	213320579
2:43721508	t	c	.5743	-.0807	.0163	7.942e-07	.5232	113246	17192	2	43721508
11:86650282	t	c	.1344	-.1208	.0245	8.123e-07	.251	113246	17192	11	86650282
9:126523299	t	c	.9614	-.2013	.0408	8.145e-07	.1649	113246	17192	9	126523299
8:11646512	t	c	.769	.0981	.0199	8.228e-07	.04533	110282	16895	8	11646512
19:55834448	c	g	.6085	.0827	.0168	8.299e-07	.3786	113246	17192	19	55834448
12:56468706	a	t	.4181	.0896	.0182	8.394e-07	.4832	113246	17192	12	56468706
9:126701879	c	g	.9654	-.2141	.0435	8.399e-07	.2261	113246	17192	9	126701879
12:56369911	a	g	.6775	-.0849	.0172	8.400e-07	.6614	113246	17192	12	56369911
8:11646788	a	g	.769	.098	.0199	8.442e-07	.04822	110282	16895	8	11646788
19:55832884	a	g	.4969	-.08	.0163	8.470e-07	.3444	113246	17192	19	55832884
8:11615182	a	g	.6528	.0854	.0174	8.547e-07	.253	110282	16895	8	11615182
9:126527679	t	c	.9615	-.2008	.0408	8.549e-07	.1694	113246	17192	9	126527679
9:126537683	a	g	.0388	.2008	.0408	8.600e-07	.1742	113246	17192	9	126537683
9:126693826	a	g	.034	.214	.0435	8.684e-07	.218	113246	17192	9	126693826
8:11607396	a	g	.4957	-.0806	.0164	8.689e-07	.09634	110282	16895	8	11607396
8:11647223	c	g	.2309	-.0978	.0199	8.782e-07	.04804	110282	16895	8	11647223
9:97499426	t	c	.589	.0818	.0166	8.858e-07	.08602	113246	17192	9	97499426
8:11647014	a	g	.2308	-.0978	.0199	8.904e-07	.04918	110282	16895	8	11647014
9:126551776	t	c	.9616	-.2004	.0408	9.075e-07	.1955	113246	17192	9	126551776
20:31349908	t	c	.6023	.082	.0167	9.166e-07	.3592	113246	17192	20	31349908
11:113954925	c	g	.2824	-.0961	.0196	9.264e-07	.8532	113246	17192	11	113954925
9:126701707	c	g	.0342	.213	.0434	9.314e-07	.2457	113246	17192	9	126701707
9:126693626	t	c	.034	.2132	.0435	9.342e-07	.2295	113246	17192	9	126693626
9:126693752	t	g	.034	.2131	.0435	9.461e-07	.2305	113246	17192	9	126693752
2:43715824	a	g	.4182	.0805	.0164	9.499e-07	.622	113246	17192	2	43715824
9:126693793	t	g	.034	.213	.0435	9.518e-07	.2306	113246	17192	9	126693793
9:126619054:ID	d	i	.9556	-.3526	.072	9.577e-07	.7071	16843	5085	9	126619054
8:11651693	a	g	.2338	-.0972	.0199	9.856e-07	.03129	110282	16895	8	11651693
9:126551392	a	g	.9615	-.1995	.0408	9.956e-07	.1967	113246	17192	9	126551392
9:126694495	c	g	.966	-.2125	.0435	1.017e-06	.2361	113246	17192	9	126694495
19:55830940	a	c	.4858	-.0806	.0165	1.018e-06	.3278	113246	17192	19	55830940
9:126549526	t	c	.9615	-.1993	.0408	1.027e-06	.1977	113246	17192	9	126549526
9:97482890:ID	d	i	.5156	.1521	.0311	1.039e-06	.2395	16842.9	5085	9	97482890
9:126551018	a	g	.0385	.1992	.0408	1.041e-06	.1977	113246	17192	9	126551018
9:126549955	t	g	.9615	-.1992	.0408	1.048e-06	.1973	113246	17192	9	126549955
19:55832427	t	g	.5021	.0792	.0162	1.049e-06	.3078	113246	17192	19	55832427
10:97694206:ID	d	i	.0666	-.3463	.0709	1.052e-06	.5487	16843	5085	10	97694206
11:30217003	a	t	.6064	-.0807	.0165	1.059e-06	.04547	113246	17192	11	30217003
19:55831723	t	g	.501	.0794	.0163	1.059e-06	.3295	113246	17192	19	55831723
9:126542635	t	c	.0385	.199	.0408	1.071e-06	.1889	113246	17192	9	126542635
5:130636454	t	c	.288	-.1036	.0212	1.072e-06	.8502	113246	17192	5	130636454
11:101993898	c	g	.0881	.1372	.0281	1.075e-06	.08226	113246	17192	11	101993898
9:126548266	a	t	.9615	-.1989	.0408	1.076e-06	.1996	113246	17192	9	126548266
5:131069199	a	g	.7659	.1026	.021	1.090e-06	.4914	113246	17192	5	131069199
8:11616516	t	c	.3574	-.0838	.0172	1.091e-06	.1638	110282	16895	8	11616516
9:126515289	t	c	.9615	-.1999	.041	1.097e-06	.1711	113246	17192	9	126515289
8:11648080	c	g	.7692	.0969	.0199	1.097e-06	.05031	110282	16895	8	11648080
20:31400673	t	c	.5615	.0803	.0165	1.100e-06	.5735	113246	17192	20	31400673
9:126546255	a	g	.9615	-.1987	.0408	1.108e-06	.1977	113246	17192	9	126546255
2:43769396	t	c	.5618	-.0801	.0164	1.111e-06	.5043	113246	17192	2	43769396
9:126671823	t	c	.0313	.2224	.0457	1.113e-06	.1743	113246	17192	9	126671823
9:97657525:ID	d	i	.521	.1517	.0312	1.128e-06	.3118	16843	5085	9	97657525
20:31374991	a	g	.3933	-.0811	.0167	1.137e-06	.5036	113246	17192	20	31374991
19:55832555	a	g	.4976	-.0789	.0162	1.164e-06	.3304	113246	17192	19	55832555
9:126517513	t	c	.9615	-.199	.041	1.179e-06	.1633	113246	17192	9	126517513
9:126518205	t	c	.9615	-.1988	.0409	1.201e-06	.1596	113246	17192	9	126518205
9:126714111	t	c	.0346	.2128	.0438	1.211e-06	.1861	113246	17192	9	126714111
19:55828870	a	g	.5014	.079	.0163	1.213e-06	.3619	113246	17192	19	55828870
19:55828731	t	c	.5014	.0789	.0163	1.237e-06	.3629	113246	17192	19	55828731
9:126695851	a	g	.034	.2107	.0435	1.273e-06	.245	113246	17192	9	126695851
9:126695992	a	c	.034	.2107	.0435	1.275e-06	.2452	113246	17192	9	126695992
9:126698268	a	g	.966	-.2109	.0436	1.294e-06	.2357	113246	17192	9	126698268
11:11253054	t	c	.0107	.4311	.0891	1.323e-06	.7158	107341	15550	11	11253054
9:126697277	c	g	.034	.2106	.0435	1.325e-06	.2392	113246	17192	9	126697277
20:31369136:ID	d	i	.3945	-.0862	.0178	1.352e-06	.5734	104786	14842	20	31369136
8:11648726	c	g	.2318	-.0956	.0198	1.374e-06	.0704	110282	16895	8	11648726
9:126570251	t	g	.1101	.1235	.0256	1.374e-06	.9853	113246	17192	9	126570251
9:97477793	t	c	.5243	.0788	.0163	1.375e-06	.05888	113246	17192	9	97477793
11:102018314	t	c	.9687	-.233	.0483	1.376e-06	.1316	113246	17192	11	102018314
20:31348750	t	c	.3991	-.0803	.0166	1.376e-06	.3896	113246	17192	20	31348750
19:55824634	t	c	.6299	.082	.017	1.400e-06	.5682	113246	17192	19	55824634
11:30227534	t	c	.3946	.0797	.0165	1.401e-06	.03499	113246	17192	11	30227534
11:30216006	t	c	.6016	-.0798	.0165	1.409e-06	.05612	113246	17192	11	30216006
20:31346925	a	g	.6025	.0805	.0167	1.432e-06	.4029	113246	17192	20	31346925
19:55831088	a	g	.5032	.0783	.0163	1.441e-06	.3239	113246	17192	19	55831088
9:126459380	t	c	.0739	.1457	.0302	1.444e-06	.9093	113246	17192	9	126459380
9:126518641	c	g	.0401	.1967	.0408	1.451e-06	.1637	113246	17192	9	126518641
2:43709366	c	g	.4274	.0797	.0166	1.470e-06	.6974	113246	17192	2	43709366
11:30230216	a	g	.3945	.0795	.0165	1.480e-06	.02954	113246	17192	11	30230216
8:11615465	t	c	.3403	-.0842	.0175	1.489e-06	.1888	110282	16895	8	11615465
11:30225324	t	c	.0272	.2747	.0571	1.502e-06	.3795	113246	17192	11	30225324
11:30228264	t	c	.3944	.0794	.0165	1.532e-06	.03244	113246	17192	11	30228264
20:31370544:ID	d	i	.3844	-.0867	.018	1.539e-06	.5659	104786	14842	20	31370544
9:126458540	t	c	.0739	.1454	.0303	1.550e-06	.9055	113246	17192	9	126458540
11:86713673:ID	d	i	.2192	-.184	.0383	1.558e-06	.1997	16843	5085	11	86713673
11:86709645:ID	d	i	.7831	.1831	.0382	1.586e-06	.2187	16843	5085	11	86709645
5:131196304:ID	d	i	.2095	-.1096	.0228	1.599e-06	.3787	104786	14842	5	131196304
19:55816678	t	c	.3694	-.082	.0171	1.618e-06	.7078	113246	17192	19	55816678
11:86644367	a	g	.8337	.1076	.0224	1.620e-06	.4859	113246	17192	11	86644367
12:75992646	t	c	.1139	-.1285	.0268	1.644e-06	.8794	113246	17192	12	75992646
19:55819845	t	c	.3681	-.0811	.0169	1.645e-06	.6101	113246	17192	19	55819845
12:56390636	a	g	.6788	-.0835	.0174	1.650e-06	.5673	113246	17192	12	56390636
12:56390364	c	g	.6788	-.0835	.0174	1.664e-06	.568	113246	17192	12	56390364
20:31363774	a	g	.6025	.0797	.0166	1.671e-06	.4977	113246	17192	20	31363774
20:31350664	c	g	.6006	.0797	.0166	1.681e-06	.3822	113246	17192	20	31350664
11:30226286	t	c	.6055	-.079	.0165	1.701e-06	.03198	113246	17192	11	30226286
20:31344512	a	g	.6012	.0797	.0167	1.747e-06	.4008	113246	17192	20	31344512
8:4556480	t	c	.0277	-.2649	.0554	1.755e-06	.5445	113246	17192	8	4556480
19:55826868	a	g	.505	.0781	.0163	1.758e-06	.4312	113246	17192	19	55826868
2:43711925	a	g	.4167	.0788	.0165	1.764e-06	.6579	113246	17192	2	43711925
16:52368988	t	c	.7014	-.0866	.0181	1.767e-06	.6285	113246	17192	16	52368988
11:86632817	t	c	.8591	.1165	.0244	1.790e-06	.3921	113246	17192	11	86632817
20:31345752	c	g	.401	-.0794	.0166	1.798e-06	.3919	113246	17192	20	31345752
12:76020894	t	c	.1129	-.1294	.0271	1.822e-06	.8417	113246	17192	12	76020894
6:24766638	t	c	.1909	-.1012	.0212	1.872e-06	.9073	113246	17192	6	24766638
20:34757419:ID	d	i	.2366	.1805	.0379	1.908e-06	.9739	13879	4788	20	34757419
21:18004408	t	c	.5615	-.0803	.0169	1.911e-06	.9292	113246	17192	21	18004408
20:31343543	a	c	.5982	.0791	.0166	1.911e-06	.3881	113246	17192	20	31343543
4:145613807	a	g	.533	-.0775	.0163	1.934e-06	.5876	113246	17192	4	145613807
5:131211232	t	g	.3285	-.0962	.0202	1.934e-06	.6465	113246	17192	5	131211232
8:11425081	t	g	.3383	-.0835	.0176	1.954e-06	.2236	110282	16895	8	11425081
20:31349315	t	c	.3996	-.0791	.0166	1.961e-06	.3981	113246	17192	20	31349315
20:31363193	a	g	.3981	-.0791	.0166	1.966e-06	.5087	113246	17192	20	31363193
9:126575387	t	g	.1101	.1221	.0257	1.974e-06	.9868	113246	17192	9	126575387
8:122474536	a	g	.5963	.0801	.0168	1.977e-06	.0463	113246	17192	8	122474536
5:131071097	c	g	.7754	.1007	.0212	1.987e-06	.3551	113246	17192	5	131071097
5:130622596	t	g	.1821	-.1035	.0218	1.991e-06	.443	113246	17192	5	130622596
20:31438864	t	g	.5476	.0869	.0183	2.013e-06	.6811	113246	17192	20	31438864
X:2823402	t	c	.145	.3743	.0788	2.018e-06	.001255	12414.6	3827	23	2823402
20:31361249	t	c	.3983	-.079	.0166	2.027e-06	.5054	113246	17192	20	31361249
8:11418773	t	c	.3442	-.0835	.0176	2.034e-06	.1583	110282	16895	8	11418773
20:31353230:ID	d	i	.379	-.0872	.0184	2.035e-06	.2757	104786	14842	20	31353230
20:31351623	a	t	.5977	.079	.0166	2.049e-06	.362	113246	17192	20	31351623
9:126579917	t	c	.11	.122	.0257	2.050e-06	.9862	113246	17192	9	126579917
8:11612963	a	g	.3366	-.083	.0175	2.060e-06	.1622	110282	16895	8	11612963
11:86644389	t	c	.8581	.113	.0238	2.061e-06	.4817	113246	17192	11	86644389
11:30353881	a	g	.9284	-.1482	.0312	2.068e-06	.2792	113246	17192	11	30353881
20:31345840	a	g	.4015	-.0789	.0166	2.112e-06	.3994	113246	17192	20	31345840
20:31337487	a	t	.402	-.0788	.0166	2.144e-06	.3819	113246	17192	20	31337487
20:31361861	t	c	.6017	.0788	.0166	2.153e-06	.5105	113246	17192	20	31361861
20:31367079	t	g	.398	-.0787	.0166	2.156e-06	.5138	113246	17192	20	31367079
5:131043660	t	g	.2204	-.0996	.021	2.158e-06	.2082	113246	17192	5	131043660
9:97476484	a	g	.4046	-.079	.0167	2.190e-06	.07382	113246	17192	9	97476484
5:131116055	a	g	.1998	-.0994	.021	2.196e-06	.387	113246	17192	5	131116055
11:30214713	a	g	.3898	.0785	.0166	2.237e-06	.0542	113246	17192	11	30214713
13:96435951	a	g	.0953	-.1355	.0287	2.253e-06	.283	113246	17192	13	96435951
5:131201059	t	c	.2036	-.0998	.0211	2.258e-06	.2548	113246	17192	5	131201059
5:131045835	t	c	.1954	-.0999	.0211	2.309e-06	.3784	113246	17192	5	131045835
11:30229234	a	c	.3926	.078	.0165	2.310e-06	.04533	113246	17192	11	30229234
7:98983703	a	g	.0441	-.2438	.0516	2.322e-06	.1491	113246	17192	7	98983703
5:131271022	t	g	.4113	-.079	.0167	2.331e-06	.3602	113246	17192	5	131271022
9:126585101	t	c	.8894	-.1206	.0255	2.333e-06	.9894	113246	17192	9	126585101
11:30227923	a	t	.6074	-.078	.0165	2.353e-06	.04789	113246	17192	11	30227923
6:24767447	a	c	.1909	-.0999	.0212	2.355e-06	.9148	113246	17192	6	24767447
20:31384136	a	g	.6059	.0786	.0167	2.360e-06	.4767	113246	17192	20	31384136
9:126661962	t	c	.0327	.2149	.0455	2.362e-06	.1158	113246	17192	9	126661962
2:43625404	t	c	.121	.1167	.0247	2.364e-06	.2932	113246	17192	2	43625404
19:55827175	a	g	.3559	-.0809	.0171	2.369e-06	.5754	113246	17192	19	55827175
11:30248159:ID	d	i	.5514	-.1461	.031	2.375e-06	.5258	16843	5085	11	30248159
11:30223866	a	g	.3921	.0779	.0165	2.399e-06	.04733	113246	17192	11	30223866
9:126595883	t	g	.1101	.1208	.0256	2.422e-06	.9857	113246	17192	9	126595883
6:24767049	t	g	.809	.0997	.0212	2.453e-06	.9162	113246	17192	6	24767049
12:75972387	t	c	.8885	.1266	.0269	2.467e-06	.8861	113246	17192	12	75972387
16:53822502	t	g	.6012	-.0785	.0167	2.531e-06	.02864	113246	17192	16	53822502
20:31344342	c	g	.4021	-.0782	.0166	2.532e-06	.4002	113246	17192	20	31344342
11:30222637	t	c	.6078	-.0777	.0165	2.537e-06	.04705	113246	17192	11	30222637
9:97807233	t	c	.407	-.0827	.0176	2.548e-06	.06706	113246	17192	9	97807233
20:31352316	t	c	.5948	.0782	.0166	2.565e-06	.3739	113246	17192	20	31352316
9:126600250	a	c	.1104	.1204	.0256	2.583e-06	.9899	113246	17192	9	126600250
9:97443341	a	c	.3905	-.0787	.0167	2.590e-06	.07568	113246	17192	9	97443341
5:130608093	a	c	.8224	.103	.0219	2.598e-06	.5612	113246	17192	5	130608093
9:126611576	a	g	.1105	.1202	.0256	2.611e-06	.9922	113246	17192	9	126611576
6:24770723	t	g	.1905	-.0992	.0211	2.612e-06	.9175	113246	17192	6	24770723
20:31366598	t	c	.6082	.0787	.0167	2.614e-06	.5618	113246	17192	20	31366598
21:18011284	a	c	.5878	-.0816	.0174	2.621e-06	.689	113246	17192	21	18011284
11:30223861	a	c	.3923	.0776	.0165	2.645e-06	.04645	113246	17192	11	30223861
11:30261968	a	g	.9252	-.1449	.0309	2.652e-06	.2229	113246	17192	11	30261968
16:53800754	a	g	.4317	.0769	.0164	2.656e-06	.01356	113246	17192	16	53800754
9:126547769:ID	d	i	.9226	-.2598	.0553	2.665e-06	.8263	16843	5085	9	126547769
7:98911827	a	c	.0327	-.3019	.0643	2.673e-06	.6008	113246	17192	7	98911827
11:86642615	a	g	.1425	-.1115	.0238	2.705e-06	.4997	113246	17192	11	86642615
2:43614210	c	g	.1111	.1172	.025	2.707e-06	.3686	113246	17192	2	43614210
16:53799977	t	g	.5682	-.0769	.0164	2.714e-06	.01677	113246	17192	16	53799977
9:126647256	c	g	.9672	-.2135	.0455	2.725e-06	.1256	113246	17192	9	126647256
6:24768632	t	g	.8094	.0992	.0211	2.728e-06	.9149	113246	17192	6	24768632
20:34845763:ID	d	i	.1754	.1992	.0425	2.732e-06	.959	13878.9	4788	20	34845763
20:31357097	t	g	.3787	-.0799	.0171	2.766e-06	.4252	113246	17192	20	31357097
8:11423434	a	g	.6587	.0821	.0175	2.781e-06	.1662	110282	16895	8	11423434
20:31474002	t	g	.5528	-.0773	.0165	2.786e-06	.6883	113246	17192	20	31474002
9:126609778	a	g	.1105	.1198	.0256	2.788e-06	.9894	113246	17192	9	126609778
8:11418385	a	g	.3418	-.0824	.0176	2.793e-06	.1551	110282	16895	8	11418385
16:53800629	c	g	.5683	-.0767	.0164	2.793e-06	.01397	113246	17192	16	53800629
16:53812614	a	g	.484	.0759	.0162	2.797e-06	.03568	113246	17192	16	53812614
21:18003695	a	g	.5564	-.08	.0171	2.804e-06	.8732	113246	17192	21	18003695
11:30225170	c	g	.3923	.0773	.0165	2.843e-06	.04729	113246	17192	11	30225170
16:53800568	a	g	.4317	.0767	.0164	2.853e-06	.01439	113246	17192	16	53800568
20:34731767:ID	d	i	.8078	-.1918	.041	2.863e-06	.9679	13879	4788	20	34731767
5:16836005	t	c	.5181	-.0782	.0167	2.871e-06	.7398	113246	17192	5	16836005
11:30395448	t	g	.0962	.1307	.0279	2.896e-06	.2194	113246	17192	11	30395448
5:131077709	t	c	.8042	.0987	.0211	2.896e-06	.32	113246	17192	5	131077709
7:99107775	t	c	.966	.2377	.0508	2.903e-06	.3026	113246	17192	7	99107775
16:53801343	a	c	.4317	.0766	.0164	2.913e-06	.01426	113246	17192	16	53801343
20:34832601:ID	d	i	.1799	.1918	.041	2.930e-06	.9825	13879	4788	20	34832601
16:53800200	t	c	.4317	.0766	.0164	2.939e-06	.01511	113246	17192	16	53800200
21:18004409	a	g	.4384	.0788	.0169	2.951e-06	.9291	113246	17192	21	18004409
16:53799507	a	g	.4317	.0766	.0164	2.954e-06	.0159	113246	17192	16	53799507
11:86710909:ID	d	i	.2178	-.1765	.0378	2.955e-06	.1173	16843	5085	11	86710909
16:53801549	t	c	.4318	.0766	.0164	2.960e-06	.01317	113246	17192	16	53801549
5:131169118	a	g	.5783	.0811	.0174	2.977e-06	.2568	113246	17192	5	131169118
21:18004539	a	c	.5824	-.0773	.0166	3.006e-06	.8992	113246	17192	21	18004539
5:130961283	t	c	.2055	-.0991	.0212	3.030e-06	.4071	113246	17192	5	130961283
16:53801985	t	c	.4322	.0765	.0164	3.051e-06	.01351	113246	17192	16	53801985
16:53803187	a	t	.5682	-.0764	.0164	3.073e-06	.01347	113246	17192	16	53803187
20:31353790	c	g	.6273	.0811	.0174	3.125e-06	.4978	113246	17192	20	31353790
16:53799847	a	g	.4317	.0764	.0164	3.137e-06	.01593	113246	17192	16	53799847
16:53799905	a	g	.5683	-.0763	.0164	3.156e-06	.01586	113246	17192	16	53799905
20:31336676	a	t	.6025	.0782	.0168	3.205e-06	.3382	113246	17192	20	31336676
16:53805207	a	c	.432	.0763	.0164	3.207e-06	.0139	113246	17192	16	53805207
9:97584291	a	g	.671	.0909	.0195	3.225e-06	.09288	113246	17192	9	97584291
8:11423537	a	g	.3421	-.0813	.0175	3.260e-06	.1789	110282	16895	8	11423537
5:131247218	t	g	.1963	-.0983	.0211	3.265e-06	.5454	113246	17192	5	131247218
5:131049585	t	g	.1978	-.0978	.021	3.303e-06	.356	113246	17192	5	131049585
11:102131234	a	g	.0933	.1375	.0296	3.333e-06	.1226	113246	17192	11	102131234
2:43658423	a	c	.5756	-.0774	.0167	3.364e-06	.4075	113246	17192	2	43658423
5:131005181	a	g	.1965	-.0978	.021	3.364e-06	.2675	113246	17192	5	131005181
20:31392777	t	c	.3978	-.0775	.0167	3.371e-06	.481	113246	17192	20	31392777
20:31330115	t	c	.4313	-.0767	.0165	3.381e-06	.701	113246	17192	20	31330115
5:131006356	a	t	.8043	.0983	.0212	3.385e-06	.2456	113246	17192	5	131006356
20:31330612	a	g	.5681	.0766	.0165	3.391e-06	.655	113246	17192	20	31330612
5:130996451	a	g	.1965	-.0978	.021	3.392e-06	.3026	113246	17192	5	130996451
7:157462132:ID	d	i	.7644	-.2284	.0492	3.400e-06	.06627	16842.8	5085	7	157462132
12:75966315	a	g	.107	-.1266	.0273	3.429e-06	.9787	113246	17192	12	75966315
5:131096677	c	g	.1971	-.0978	.0211	3.435e-06	.4003	113246	17192	5	131096677
16:53799985	a	t	.4319	.076	.0164	3.442e-06	.01554	113246	17192	16	53799985
5:131051328	a	g	.1965	-.0977	.021	3.449e-06	.3343	113246	17192	5	131051328
8:11657033	c	g	.7586	.0922	.0199	3.449e-06	.05139	110282	16895	8	11657033
6:24771469	t	c	.1895	-.0976	.021	3.475e-06	.9096	113246	17192	6	24771469
12:76000938	a	c	.1116	-.1251	.027	3.476e-06	.9068	113246	17192	12	76000938
5:131011998	a	g	.1965	-.0977	.021	3.480e-06	.2643	113246	17192	5	131011998
5:131000711	a	t	.1968	-.0977	.0211	3.491e-06	.2803	113246	17192	5	131000711
5:131033397	a	g	.7624	.0926	.02	3.499e-06	.2689	113246	17192	5	131033397
5:131000654	a	c	.8037	.0977	.0211	3.515e-06	.2724	113246	17192	5	131000654
5:131063073	t	c	.8034	.0976	.021	3.522e-06	.3297	113246	17192	5	131063073
4:19477103	t	c	.0139	.9648	.208	3.524e-06	.8616	15379	4124	4	19477103
5:130993124	a	g	.1964	-.0976	.021	3.539e-06	.314	113246	17192	5	130993124
20:31358356	a	g	.4354	-.0761	.0164	3.552e-06	.8628	113246	17192	20	31358356
5:131784393	t	g	.4161	.0762	.0164	3.565e-06	.6333	113246	17192	5	131784393
5:131008885	t	c	.8034	.0975	.021	3.570e-06	.2472	113246	17192	5	131008885
16:53798319	a	g	.4332	.0784	.0169	3.577e-06	.01251	113246	17192	16	53798319
20:31330413	a	g	.4319	-.0764	.0165	3.599e-06	.662	113246	17192	20	31330413
5:131051015	t	c	.1968	-.0975	.021	3.603e-06	.3632	113246	17192	5	131051015
5:130992432	t	c	.1964	-.0975	.021	3.621e-06	.3008	113246	17192	5	130992432
12:75995739	t	c	.8885	.1243	.0268	3.623e-06	.8464	113246	17192	12	75995739
5:130992284	t	g	.1964	-.0975	.021	3.625e-06	.3008	113246	17192	5	130992284
5:131315225	a	g	.2311	-.0919	.0198	3.637e-06	.5558	113246	17192	5	131315225
5:130988029	a	g	.1976	-.0973	.021	3.647e-06	.3177	113246	17192	5	130988029
16:53809247	a	g	.4326	.0756	.0163	3.649e-06	.01304	113246	17192	16	53809247
5:43618391	t	g	.9786	-.6199	.1339	3.674e-06	.03331	105371	14783	5	43618391
7:157462117:ID	d	i	.4873	-.1476	.0319	3.696e-06	.3156	16842.9	5085	7	157462117
5:131242506	a	t	.8043	.0981	.0212	3.701e-06	.5574	113246	17192	5	131242506
4:145619413	t	c	.4696	.0752	.0162	3.707e-06	.5616	113246	17192	4	145619413
5:131252554	t	c	.1963	-.0976	.0211	3.710e-06	.418	113246	17192	5	131252554
12:75998603	c	g	.1104	-.1252	.0271	3.715e-06	.8472	113246	17192	12	75998603
5:131252396	t	c	.1971	-.0975	.0211	3.734e-06	.4279	113246	17192	5	131252396
8:11656483	c	g	.2414	-.0918	.0198	3.735e-06	.04532	110282	16895	8	11656483
6:24772140	t	c	.1898	-.0974	.0211	3.742e-06	.9147	113246	17192	6	24772140
5:131094576	a	g	.8034	.0973	.021	3.768e-06	.4097	113246	17192	5	131094576
5:131029463	a	g	.1965	-.0975	.0211	3.780e-06	.333	113246	17192	5	131029463
21:18005444:ID	d	i	.5748	-.0808	.0175	3.792e-06	.8954	104786	14842	21	18005444
5:131100246	t	c	.1965	-.0972	.021	3.802e-06	.4092	113246	17192	5	131100246
5:131150816:ID	d	i	.202	-.1025	.0222	3.807e-06	.2105	104786	14842	5	131150816
5:130999082	a	g	.1965	-.0972	.021	3.832e-06	.2981	113246	17192	5	130999082
5:131316164	a	g	.1931	-.098	.0212	3.851e-06	.648	113246	17192	5	131316164
20:31461614:ID	d	i	.5419	.0809	.0175	3.851e-06	.467	104786	14842	20	31461614
5:130920415	t	c	.1999	-.0978	.0212	3.863e-06	.4446	113246	17192	5	130920415
5:131079808	t	c	.8035	.0972	.021	3.868e-06	.3224	113246	17192	5	131079808
6:24779361	a	g	.1894	-.0975	.0211	3.877e-06	.8978	113246	17192	6	24779361
6:24788431	a	g	.1893	-.0981	.0212	3.892e-06	.8881	113246	17192	6	24788431
6:24789047	t	c	.8103	.098	.0212	3.899e-06	.9014	113246	17192	6	24789047
5:130991635	a	c	.6992	.0928	.0201	3.900e-06	.2646	113246	17192	5	130991635
5:130989426	t	c	.8035	.0971	.021	3.901e-06	.2832	113246	17192	5	130989426
20:31346581	t	g	.6043	.0781	.0169	3.930e-06	.1833	113246	17192	20	31346581
5:131086880	a	g	.1956	-.0976	.0211	3.930e-06	.3499	113246	17192	5	131086880
14:47417588	a	g	.498	.077	.0167	3.943e-06	.7808	113246	17192	14	47417588
8:11624559:ID	d	i	.1817	.1103	.0239	3.983e-06	.005305	101822	14545	8	11624559
11:32453622	a	g	.2195	-.0923	.02	4.003e-06	.7675	113246	17192	11	32453622
20:31393352	a	g	.3988	-.0768	.0167	4.005e-06	.4949	113246	17192	20	31393352
20:31336960	c	g	.3942	-.0779	.0169	4.021e-06	.3138	113246	17192	20	31336960
5:131089044	a	c	.1965	-.097	.021	4.021e-06	.3229	113246	17192	5	131089044
5:131107381	t	g	.2716	-.0923	.02	4.045e-06	.1618	113246	17192	5	131107381
5:131107382	t	c	.7284	.0923	.02	4.045e-06	.1618	113246	17192	5	131107382
11:32456694	a	c	.2135	-.094	.0204	4.055e-06	.7374	113246	17192	11	32456694
5:131206890	a	g	.1993	-.0973	.0211	4.059e-06	.2347	113246	17192	5	131206890
5:131240885	t	c	.1975	-.0973	.0211	4.077e-06	.5128	113246	17192	5	131240885
20:31392366	a	g	.6013	.0767	.0167	4.118e-06	.4877	113246	17192	20	31392366
12:75950102	a	g	.1072	-.1256	.0273	4.120e-06	.9817	113246	17192	12	75950102
11:32452945	c	g	.7792	.0922	.02	4.122e-06	.7681	113246	17192	11	32452945
5:131312874	t	c	.1932	-.0977	.0212	4.160e-06	.6542	113246	17192	5	131312874
20:31331330	a	g	.5683	.0761	.0165	4.178e-06	.6856	113246	17192	20	31331330
2:43767039	a	g	.5683	-.0758	.0165	4.178e-06	.4897	113246	17192	2	43767039
5:131785684	t	c	.4161	.0756	.0164	4.232e-06	.6063	113246	17192	5	131785684
5:131125080	a	t	.8038	.0967	.021	4.235e-06	.3703	113246	17192	5	131125080
5:131041590	t	c	.8046	.0972	.0211	4.250e-06	.3368	113246	17192	5	131041590
20:31359391	a	g	.4355	-.0754	.0164	4.273e-06	.8931	113246	17192	20	31359391
5:131320942	a	t	.8091	.0991	.0216	4.275e-06	.6434	113246	17192	5	131320942
5:131109545	t	g	.8035	.0967	.021	4.303e-06	.3616	113246	17192	5	131109545
11:32454262	a	g	.2195	-.092	.02	4.318e-06	.7708	113246	17192	11	32454262
11:113946363:ID	d	i	.1617	-.2242	.0488	4.319e-06	.2088	16842.9	5085	11	113946363
5:131235275	t	c	.8101	.1004	.0219	4.338e-06	.6493	113246	17192	5	131235275
6:24782518	a	g	.8103	.0974	.0212	4.373e-06	.903	113246	17192	6	24782518
9:126628006:ID	d	i	.0386	.3502	.0762	4.373e-06	.5882	16843	5085	9	126628006
5:131111360	a	g	.8035	.0966	.021	4.384e-06	.3548	113246	17192	5	131111360
5:130828749	t	c	.2295	-.0955	.0208	4.388e-06	.3858	113246	17192	5	130828749
5:131270222	a	t	.8033	.0967	.0211	4.409e-06	.307	113246	17192	5	131270222
5:131156129	a	g	.2001	-.0968	.0211	4.409e-06	.2064	113246	17192	5	131156129
5:131270136	t	c	.8033	.0967	.0211	4.423e-06	.307	113246	17192	5	131270136
5:131118100	a	c	.7955	.0963	.021	4.441e-06	.3658	113246	17192	5	131118100
9:126580983:ID	d	i	.9607	-.3448	.0751	4.446e-06	.5739	16843	5085	9	126580983
6:24794016	t	c	.1896	-.0975	.0213	4.456e-06	.8899	113246	17192	6	24794016
5:131116899	t	c	.1964	-.0965	.021	4.463e-06	.3521	113246	17192	5	131116899
5:131118165	c	g	.1964	-.0965	.021	4.475e-06	.3523	113246	17192	5	131118165
5:131301615	a	g	.1914	-.098	.0214	4.506e-06	.6344	113246	17192	5	131301615
20:31352927	t	c	.5643	.0754	.0164	4.595e-06	.7201	113246	17192	20	31352927
21:18005073	t	c	.5854	-.0756	.0165	4.609e-06	.8839	113246	17192	21	18005073
5:131279420	c	g	.8033	.0963	.021	4.618e-06	.2811	113246	17192	5	131279420
11:32452888	t	c	.2195	-.0917	.02	4.621e-06	.7727	113246	17192	11	32452888
16:53803156	a	g	.5115	.0742	.0162	4.627e-06	.07764	113246	17192	16	53803156
5:130618247	t	c	.7961	.0958	.0209	4.628e-06	.5296	113246	17192	5	130618247
5:131178252	t	c	.804	.0967	.0211	4.652e-06	.194	113246	17192	5	131178252
2:213295686	a	g	.9041	-.1235	.027	4.664e-06	.5096	113246	17192	2	213295686
5:131755004	a	g	.8949	.1265	.0276	4.702e-06	.9144	113246	17192	5	131755004
5:131281106	c	g	.1975	-.0961	.021	4.719e-06	.2696	113246	17192	5	131281106
21:18009705	t	c	.5849	-.0749	.0164	4.734e-06	.9189	113246	17192	21	18009705
5:131778452	a	g	.5837	-.0752	.0164	4.736e-06	.6307	113246	17192	5	131778452
6:24795680	t	c	.1898	-.0973	.0213	4.737e-06	.8958	113246	17192	6	24795680
21:18007985	a	t	.4167	.0749	.0164	4.740e-06	.9139	113246	17192	21	18007985
8:11652656	t	c	.2405	-.0898	.0196	4.741e-06	.02215	110282	16895	8	11652656
5:131235274	t	g	.8102	.1	.0219	4.749e-06	.5312	113246	17192	5	131235274
21:18007987	a	t	.4167	.0748	.0164	4.764e-06	.9138	113246	17192	21	18007987
16:53804340	t	c	.5116	.0741	.0162	4.767e-06	.07524	113246	17192	16	53804340
5:131786595	a	g	.4159	.0752	.0164	4.787e-06	.602	113246	17192	5	131786595
5:131262077	t	c	.1968	-.0964	.0211	4.810e-06	.3173	113246	17192	5	131262077
5:131283376	t	c	.1966	-.0961	.021	4.825e-06	.2932	113246	17192	5	131283376
13:96618938	a	g	.9252	.1537	.0336	4.841e-06	.617	113246	17192	13	96618938
16:53809123	t	c	.4112	.0753	.0165	4.843e-06	.02815	113246	17192	16	53809123
21:18009722	t	c	.5849	-.0748	.0164	4.846e-06	.9224	113246	17192	21	18009722
16:53802494	t	c	.411	.0753	.0165	4.872e-06	.03024	113246	17192	16	53802494
21:18009914	a	g	.5852	-.0749	.0164	4.885e-06	.9159	113246	17192	21	18009914
5:131787137	a	g	.4143	.0761	.0166	4.897e-06	.5319	113246	17192	5	131787137
19:55833664	a	g	.6425	.0781	.0171	4.899e-06	.5287	113246	17192	19	55833664
16:53803223	a	g	.4111	.0752	.0165	4.912e-06	.02822	113246	17192	16	53803223
20:34689939:ID	d	i	.8264	-.21	.046	4.917e-06	.7279	13878.8	4788	20	34689939
1:87182062	a	g	.9867	-.3797	.0831	4.921e-06	.3507	100831	13365	1	87182062
20:31348445	t	c	.6116	.0776	.017	4.929e-06	.368	113246	17192	20	31348445
5:131237277	c	g	.8033	.0966	.0211	4.965e-06	.4316	113246	17192	5	131237277
5:130668193	a	g	.781	.0947	.0207	4.973e-06	.7287	113246	17192	5	130668193
21:18007050	a	g	.4166	.0748	.0164	4.975e-06	.9034	113246	17192	21	18007050
16:53806453	a	g	.5888	-.0752	.0165	5.007e-06	.02767	113246	17192	16	53806453
21:18010809	a	g	.3283	.0886	.0194	5.009e-06	.9384	113246	17192	21	18010809
5:130748500	t	c	.7996	.096	.021	5.012e-06	.4818	113246	17192	5	130748500
5:131206894	a	t	.1989	-.0964	.0211	5.023e-06	.2339	113246	17192	5	131206894
21:18004299	a	t	.4151	.0753	.0165	5.036e-06	.8969	113246	17192	21	18004299
20:31359109	t	c	.564	.0748	.0164	5.044e-06	.8992	113246	17192	20	31359109
5:131232959	a	g	.1939	-.0973	.0213	5.046e-06	.5621	113246	17192	5	131232959
21:18007345	a	g	.4167	.0747	.0164	5.048e-06	.9042	113246	17192	21	18007345
1:87223397	t	c	.0134	.3806	.0834	5.073e-06	.3606	100831	13365	1	87223397
21:18003512	a	g	.4206	.0757	.0166	5.078e-06	.8842	113246	17192	21	18003512
16:53806280	c	g	.4883	-.0738	.0162	5.106e-06	.07254	113246	17192	16	53806280
5:131211011	a	g	.1977	-.0963	.0211	5.116e-06	.2634	113246	17192	5	131211011
5:130655945	t	c	.5932	.0774	.017	5.119e-06	.4629	113246	17192	5	130655945
5:131138120	a	c	.8039	.0958	.021	5.152e-06	.2239	113246	17192	5	131138120
21:18010810	a	t	.6716	-.0885	.0194	5.153e-06	.934	113246	17192	21	18010810
16:53800954	t	c	.5891	-.075	.0165	5.169e-06	.0329	113246	17192	16	53800954
14:37396393	t	c	.977	-.2369	.052	5.172e-06	.1269	113246	17192	14	37396393
11:113955375	a	g	.1795	-.1061	.0233	5.174e-06	.1427	113246	17192	11	113955375
6:155690076:ID	d	i	.046	.3257	.0715	5.176e-06	.8264	16843	5085	6	155690076
5:130692840	c	g	.4037	-.0773	.017	5.185e-06	.5762	113246	17192	5	130692840
5:131233225	a	g	.1944	-.097	.0213	5.201e-06	.4748	113246	17192	5	131233225
12:75968283	c	g	.1136	-.1212	.0266	5.209e-06	.9008	113246	17192	12	75968283
14:37396824	t	c	.9769	-.2362	.0518	5.215e-06	.1672	113246	17192	14	37396824
5:131123742	a	c	.196	-.0959	.021	5.232e-06	.3355	113246	17192	5	131123742
20:31353785	a	g	.6276	.0796	.0175	5.232e-06	.5865	113246	17192	20	31353785
16:53798523	a	g	.5109	.0743	.0163	5.261e-06	.05671	113246	17192	16	53798523
16:53804965	t	c	.4882	-.0737	.0162	5.288e-06	.08093	113246	17192	16	53804965
5:131757012	a	c	.1047	-.1257	.0276	5.367e-06	.9274	113246	17192	5	131757012
2:213296863	t	c	.904	-.1226	.0269	5.375e-06	.5005	113246	17192	2	213296863
5:130668399	t	c	.7919	.0992	.0218	5.389e-06	.7075	113246	17192	5	130668399
5:131184439	t	c	.8029	.0959	.0211	5.402e-06	.2028	113246	17192	5	131184439
5:131091089	a	g	.201	-.0959	.0211	5.408e-06	.3989	113246	17192	5	131091089
10:104928770	a	t	.3259	.0786	.0173	5.409e-06	.7879	113246	17192	10	104928770
5:131140241	a	g	.8039	.0956	.021	5.410e-06	.2289	113246	17192	5	131140241
9:126571786:ID	d	i	.9605	-.3417	.0751	5.411e-06	.584	16843	5085	9	126571786
7:99291144	a	g	.0335	-.235	.0517	5.420e-06	.3819	113246	17192	7	99291144
5:130609192	t	g	.7344	.0892	.0196	5.428e-06	.2712	113246	17192	5	130609192
5:131137224	a	g	.8039	.0956	.021	5.435e-06	.2305	113246	17192	5	131137224
5:131071440	a	t	.4108	-.077	.0169	5.451e-06	.3657	113246	17192	5	131071440
20:31455770	a	g	.5094	.074	.0163	5.466e-06	.2826	113246	17192	20	31455770
4:145612552	a	t	.5049	.0795	.0175	5.475e-06	.5811	113246	17192	4	145612552
4:145611936:ID	d	i	.5314	-.0787	.0173	5.515e-06	.473	104786	14842	4	145611936
5:131172886	t	c	.1976	-.0956	.021	5.522e-06	.1986	113246	17192	5	131172886
5:131188503	a	c	.8028	.0957	.0211	5.527e-06	.2173	113246	17192	5	131188503
16:53820813	a	g	.5777	-.0746	.0164	5.568e-06	.01511	113246	17192	16	53820813
5:131290894	t	c	.8086	.0972	.0214	5.568e-06	.355	113246	17192	5	131290894
1:39302880	t	c	.7179	-.0817	.018	5.580e-06	.6026	113246	17192	1	39302880
16:53821413	t	c	.5777	-.0746	.0164	5.597e-06	.01497	113246	17192	16	53821413
5:131187826	t	c	.1971	-.0957	.0211	5.604e-06	.2068	113246	17192	5	131187826
5:131160189	a	g	.1967	-.0954	.021	5.608e-06	.1944	113246	17192	5	131160189
5:130751481	a	t	.1965	-.0964	.0212	5.616e-06	.541	113246	17192	5	130751481
5:131191672	a	g	.8028	.0957	.0211	5.620e-06	.2105	113246	17192	5	131191672
5:131165006	t	c	.8026	.0956	.0211	5.643e-06	.188	113246	17192	5	131165006
4:145638178	t	c	.5463	-.074	.0163	5.659e-06	.402	113246	17192	4	145638178
2:43791363	t	c	.5583	-.0744	.0164	5.665e-06	.415	113246	17192	2	43791363
5:131627985	a	g	.8924	.1264	.0278	5.665e-06	.9749	113246	17192	5	131627985
5:131201179	t	c	.8023	.0956	.0211	5.675e-06	.2414	113246	17192	5	131201179
5:131150267	c	g	.1967	-.0953	.021	5.685e-06	.2276	113246	17192	5	131150267
16:53820503	a	g	.4026	.0749	.0165	5.695e-06	.02072	113246	17192	16	53820503
21:18010222	a	t	.4133	.075	.0165	5.707e-06	.9335	113246	17192	21	18010222
5:131158767	t	c	.8032	.0953	.021	5.720e-06	.1915	113246	17192	5	131158767
16:53821297	t	c	.5974	-.0749	.0165	5.729e-06	.02087	113246	17192	16	53821297
5:131166014	t	c	.1978	-.0955	.021	5.730e-06	.2266	113246	17192	5	131166014
5:130960231	a	t	.4026	-.0783	.0173	5.734e-06	.5392	113246	17192	5	130960231
11:113955678	a	g	.8205	.1055	.0233	5.774e-06	.1432	113246	17192	11	113955678
5:131181280	t	c	.8031	.0955	.0211	5.789e-06	.1908	113246	17192	5	131181280
12:75932868	t	c	.8865	.1206	.0266	5.789e-06	.9172	113246	17192	12	75932868
5:131216427	t	g	.8029	.0958	.0211	5.789e-06	.2491	113246	17192	5	131216427
5:131216944	c	g	.8029	.0958	.0211	5.794e-06	.2491	113246	17192	5	131216944
5:131318788	t	c	.2306	-.0904	.0199	5.799e-06	.5504	113246	17192	5	131318788
12:75981353	a	g	.1074	-.1234	.0272	5.808e-06	.934	113246	17192	12	75981353
19:55833460	t	c	.3565	-.0775	.0171	5.851e-06	.5421	113246	17192	19	55833460
16:53820527	a	t	.4026	.0748	.0165	5.866e-06	.0219	113246	17192	16	53820527
16:53821615	a	g	.5974	-.0748	.0165	5.890e-06	.02077	113246	17192	16	53821615
5:131195002	t	c	.8028	.0954	.0211	5.894e-06	.2128	113246	17192	5	131195002
5:131171653	a	g	.1968	-.0956	.0211	5.902e-06	.1764	113246	17192	5	131171653
5:131223402	a	t	.1957	-.0965	.0213	5.908e-06	.2485	113246	17192	5	131223402
16:53821690	a	g	.5974	-.0748	.0165	5.910e-06	.02076	113246	17192	16	53821690
5:131134097	a	g	.7193	.0902	.0199	5.922e-06	.2802	113246	17192	5	131134097
5:131292503	t	c	.1931	-.0961	.0212	5.929e-06	.366	113246	17192	5	131292503
4:145639318	a	g	.5473	-.0737	.0163	5.931e-06	.4961	113246	17192	4	145639318
16:53822142	a	c	.4023	.0748	.0165	5.933e-06	.02039	113246	17192	16	53822142
5:131291856	a	g	.8069	.0961	.0212	5.946e-06	.3669	113246	17192	5	131291856
5:131061439	a	g	.7464	.0905	.02	5.948e-06	.1621	113246	17192	5	131061439
8:38363472	t	c	.4855	.0747	.0165	5.950e-06	.9674	113246	17192	8	38363472
4:56264495	t	c	.9697	-.224	.0495	5.980e-06	.4946	113246	17192	4	56264495
16:52323170	a	g	.0506	.1627	.0359	5.994e-06	.7647	113246	17192	16	52323170
16:53822239	a	g	.5977	-.0748	.0165	6.012e-06	.02046	113246	17192	16	53822239
16:53822237	a	g	.5977	-.0748	.0165	6.013e-06	.02046	113246	17192	16	53822237
20:31378448	t	c	.4338	-.0741	.0164	6.048e-06	.8462	113246	17192	20	31378448
11:30234606	t	c	.4141	.0742	.0164	6.048e-06	.02059	113246	17192	11	30234606
16:53821862	t	c	.4223	.0743	.0164	6.055e-06	.01519	113246	17192	16	53821862
11:30234782	t	c	.5859	-.0741	.0164	6.070e-06	.02058	113246	17192	11	30234782
5:131801947	c	g	.5846	-.0746	.0165	6.071e-06	.647	113246	17192	5	131801947
5:131800750	c	g	.4154	.0746	.0165	6.084e-06	.636	113246	17192	5	131800750
5:131173106	t	c	.8031	.0953	.0211	6.092e-06	.1948	113246	17192	5	131173106
5:130756867	t	c	.1957	-.0958	.0212	6.094e-06	.5752	113246	17192	5	130756867
5:131176644	t	c	.8031	.0953	.0211	6.122e-06	.1833	113246	17192	5	131176644
5:131150593	t	g	.8032	.095	.021	6.132e-06	.2117	113246	17192	5	131150593
16:53820996	c	g	.6041	-.0755	.0167	6.142e-06	.02448	113246	17192	16	53820996
8:11421793	t	c	.3509	-.0787	.0174	6.145e-06	.2088	110282	16895	8	11421793
16:53819771	a	g	.4026	.0747	.0165	6.161e-06	.02253	113246	17192	16	53819771
16:53820066	t	c	.5974	-.0747	.0165	6.169e-06	.02167	113246	17192	16	53820066
5:130755920	a	g	.8043	.0957	.0212	6.171e-06	.5726	113246	17192	5	130755920
16:53822183	t	c	.4023	.0747	.0165	6.179e-06	.02111	113246	17192	16	53822183
5:131206594	a	c	.1978	-.0953	.0211	6.198e-06	.2506	113246	17192	5	131206594
16:53822440	a	g	.4094	.0749	.0166	6.219e-06	.04321	113246	17192	16	53822440
11:86715094:ID	d	i	.7764	.1725	.0382	6.221e-06	.2739	16842.9	5085	11	86715094
12:42133571	a	g	.1953	-.0955	.0211	6.246e-06	.4409	113246	17192	12	42133571
5:131156462	a	c	.1968	-.0949	.021	6.271e-06	.1998	113246	17192	5	131156462
16:53819937	a	t	.5974	-.0746	.0165	6.285e-06	.02165	113246	17192	16	53819937
5:130857727	t	g	.4052	-.0756	.0167	6.294e-06	.516	113246	17192	5	130857727
5:131318072	a	g	.1911	-.0968	.0214	6.296e-06	.5921	113246	17192	5	131318072
5:131287568:ID	d	i	.1998	-.101	.0224	6.299e-06	.327	104786	14842	5	131287568
5:131207105	a	t	.197	-.0954	.0211	6.308e-06	.2725	113246	17192	5	131207105
21:18008449	a	g	.413	.0739	.0164	6.317e-06	.9379	113246	17192	21	18008449
5:131046708	t	c	.2285	-.0904	.02	6.317e-06	.2827	113246	17192	5	131046708
12:75997236	t	c	.1127	-.122	.027	6.320e-06	.895	113246	17192	12	75997236
16:53819893	a	g	.5974	-.0746	.0165	6.338e-06	.02162	113246	17192	16	53819893
5:131162124	t	c	.8038	.0952	.0211	6.345e-06	.1748	113246	17192	5	131162124
5:130581195	t	c	.8122	.0965	.0214	6.356e-06	.4599	113246	17192	5	130581195
5:130979332	a	g	.1969	-.095	.0211	6.374e-06	.2238	113246	17192	5	130979332
5:131198777	t	c	.803	.0951	.0211	6.378e-06	.2062	113246	17192	5	131198777
16:53819877	t	c	.4026	.0745	.0165	6.380e-06	.02154	113246	17192	16	53819877
5:131198652	a	c	.803	.0951	.0211	6.387e-06	.2062	113246	17192	5	131198652
5:131198860	a	g	.803	.0951	.0211	6.396e-06	.2062	113246	17192	5	131198860
5:130754894	a	g	.1957	-.0956	.0212	6.414e-06	.5687	113246	17192	5	130754894
4:145601863	a	g	.4996	.0735	.0163	6.438e-06	.5414	113246	17192	4	145601863
5:131143369	a	c	.1968	-.0947	.021	6.446e-06	.2046	113246	17192	5	131143369
19:55831576	a	c	.689	.0876	.0194	6.481e-06	.3682	113246	17192	19	55831576
4:145653694	t	c	.452	.0735	.0163	6.494e-06	.5196	113246	17192	4	145653694
5:131204659	a	g	.1967	-.0951	.0211	6.519e-06	.2648	113246	17192	5	131204659
5:131224804	t	c	.8036	.0954	.0212	6.568e-06	.2425	113246	17192	5	131224804
5:130621533	t	c	.8	.0943	.0209	6.568e-06	.6706	113246	17192	5	130621533
8:11419861	t	g	.6497	.0785	.0174	6.628e-06	.1985	110282	16895	8	11419861
16:53819367	a	g	.4026	.0744	.0165	6.633e-06	.02135	113246	17192	16	53819367
16:53818724	a	g	.4026	.0744	.0165	6.656e-06	.02069	113246	17192	16	53818724
16:53818167	t	c	.5777	-.074	.0164	6.656e-06	.0145	113246	17192	16	53818167
16:53819198	c	g	.4026	.0744	.0165	6.679e-06	.02131	113246	17192	16	53819198
20:31374259	t	c	.4344	-.0738	.0164	6.690e-06	.894	113246	17192	20	31374259
5:131202625	t	c	.1966	-.095	.0211	6.699e-06	.2178	113246	17192	5	131202625
12:102305523:ID	d	i	.1182	.2109	.0469	6.713e-06	.004825	16843	5085	12	102305523
20:31340997	a	g	.5768	.0752	.0167	6.734e-06	.6668	113246	17192	20	31340997
7:99025607	c	g	.0476	-.2227	.0495	6.734e-06	.7367	112354	16749	7	99025607
8:11419852	t	c	.6496	.0785	.0174	6.735e-06	.1983	110282	16895	8	11419852
19:55831577	a	c	.689	.0875	.0194	6.737e-06	.3652	113246	17192	19	55831577
20:31380201	a	t	.5661	.0737	.0164	6.748e-06	.8398	113246	17192	20	31380201
20:31381229	a	g	.4339	-.0737	.0164	6.754e-06	.8384	113246	17192	20	31381229
11:32451921	c	g	.2183	-.0906	.0201	6.758e-06	.7845	113246	17192	11	32451921
12:75970171	t	g	.0953	-.1337	.0297	6.788e-06	.9692	113246	17192	12	75970171
4:72643097	t	c	.012	.3585	.0797	6.796e-06	.9933	96975	12625	4	72643097
5:131228421	c	g	.1921	-.0972	.0216	6.807e-06	.3249	113246	17192	5	131228421
5:131798487	t	c	.5844	-.0742	.0165	6.809e-06	.6348	113246	17192	5	131798487
16:53819169	t	c	.5974	-.0743	.0165	6.810e-06	.02155	113246	17192	16	53819169
5:131170891	a	g	.8026	.095	.0211	6.818e-06	.1712	113246	17192	5	131170891
9:97617103	c	g	.5533	.0755	.0168	6.823e-06	.02724	113246	17192	9	97617103
16:53818834	a	g	.5975	-.0743	.0165	6.842e-06	.02131	113246	17192	16	53818834
8:11426400	t	g	.6533	.079	.0176	6.862e-06	.3008	110282	16895	8	11426400
4:145599908	a	g	.5299	-.0737	.0164	6.873e-06	.6995	113246	17192	4	145599908
5:131068095	c	g	.4114	-.0761	.0169	6.876e-06	.3889	113246	17192	5	131068095
20:31457965	t	c	.4886	-.073	.0162	6.904e-06	.2824	113246	17192	20	31457965
5:130970090	t	c	.1959	-.0949	.0211	6.920e-06	.501	113246	17192	5	130970090
5:131722951	t	c	.4116	-.0756	.0168	6.927e-06	.6635	113246	17192	5	131722951
21:18009933	a	t	.573	-.0738	.0164	6.975e-06	.8153	113246	17192	21	18009933
5:131208206	a	t	.1986	-.0949	.0211	7.030e-06	.3116	113246	17192	5	131208206
20:31373782	c	g	.629	.0761	.0169	7.039e-06	.4225	113246	17192	20	31373782
5:131793286	t	c	.4157	.0741	.0165	7.046e-06	.6076	113246	17192	5	131793286
8:11421016	a	g	.3508	-.0782	.0174	7.054e-06	.2053	110282	16895	8	11421016
5:131172467	c	g	.8019	.0947	.0211	7.121e-06	.2083	113246	17192	5	131172467
5:130956377	a	g	.1994	-.0943	.021	7.158e-06	.3906	113246	17192	5	130956377
9:32688550	a	g	.9633	-.2081	.0464	7.176e-06	.6177	113246	17192	9	32688550
4:145650021	a	g	.5477	-.073	.0163	7.189e-06	.531	113246	17192	4	145650021
4:19482908	t	c	.016	.8888	.198	7.196e-06	.6528	15378.9	4124	4	19482908
5:131796809	a	c	.4157	.074	.0165	7.198e-06	.6254	113246	17192	5	131796809
8:11420104	c	g	.6495	.0781	.0174	7.199e-06	.1918	110282	16895	8	11420104
16:53822651	a	g	.5965	-.0742	.0165	7.238e-06	.02342	113246	17192	16	53822651
5:130763701	a	t	.8043	.0949	.0212	7.303e-06	.5041	113246	17192	5	130763701
21:18010815	c	g	.6421	-.0843	.0188	7.311e-06	.949	113246	17192	21	18010815
5:130637868	t	g	.7994	.0941	.021	7.324e-06	.6521	113246	17192	5	130637868
5:131227713	c	g	.1839	-.1024	.0228	7.327e-06	.4519	113246	17192	5	131227713
16:18838305	t	c	.0126	.9853	.2197	7.335e-06	.093	12415	3827	16	18838305
20:31457887	t	c	.4903	-.0727	.0162	7.350e-06	.3364	113246	17192	20	31457887
8:11420295	t	c	.6495	.078	.0174	7.364e-06	.1944	110282	16895	8	11420295
16:53813450	a	t	.5977	-.074	.0165	7.367e-06	.02646	113246	17192	16	53813450
5:130615445	t	c	.8001	.0938	.0209	7.394e-06	.669	113246	17192	5	130615445
16:53812433	t	c	.5976	-.074	.0165	7.433e-06	.02664	113246	17192	16	53812433
8:11420221	a	g	.3486	-.0781	.0174	7.440e-06	.1976	110282	16895	8	11420221
16:53813367	t	g	.5977	-.074	.0165	7.460e-06	.02942	113246	17192	16	53813367
16:53814363	t	g	.4021	.074	.0165	7.513e-06	.02423	113246	17192	16	53814363
20:31375572	a	c	.3689	-.0763	.017	7.514e-06	.4677	113246	17192	20	31375572
6:155688637:ID	d	i	.0444	.3235	.0722	7.514e-06	.7174	16843	5085	6	155688637
5:131796163	t	c	.5882	-.0743	.0166	7.523e-06	.5771	113246	17192	5	131796163
16:53818813	a	g	.5784	-.0737	.0164	7.530e-06	.01414	113246	17192	16	53818813
20:31375311	a	g	.6268	.0755	.0168	7.531e-06	.432	113246	17192	20	31375311
5:130619227	t	c	.2039	-.0937	.0209	7.542e-06	.6875	113246	17192	5	130619227
2:188477423	c	g	.8093	.1067	.0238	7.559e-06	.8065	110282	16895	2	188477423
8:11427341	t	g	.6583	.0789	.0176	7.563e-06	.203	110282	16895	8	11427341
16:53816838	a	g	.4022	.0739	.0165	7.592e-06	.02322	113246	17192	16	53816838
11:101980007	a	t	.9699	-.2161	.0483	7.612e-06	.2961	113246	17192	11	101980007
8:11421358	a	c	.3535	-.078	.0174	7.620e-06	.1809	110282	16895	8	11421358
5:130613749	t	c	.2	-.0937	.0209	7.631e-06	.6484	113246	17192	5	130613749
5:131804347	a	c	.5863	-.0741	.0166	7.650e-06	.6422	113246	17192	5	131804347
11:30279515:ID	d	i	.447	.138	.0308	7.672e-06	.6196	16843.1	5085	11	30279515
20:31346001	t	c	.4447	-.0734	.0164	7.672e-06	.7958	113246	17192	20	31346001
20:31365719	t	c	.5614	.0732	.0164	7.674e-06	.9171	113246	17192	20	31365719
12:102300165:ID	d	i	.8887	-.2145	.0479	7.696e-06	.004127	16843	5085	12	102300165
5:130589540	t	c	.7971	.093	.0208	7.719e-06	.6365	113246	17192	5	130589540
20:31379184	a	c	.4341	-.0733	.0164	7.725e-06	.8478	113246	17192	20	31379184
20:31380309	a	g	.3718	-.0754	.0169	7.730e-06	.4151	113246	17192	20	31380309
16:53799296	t	c	.3978	.0777	.0174	7.765e-06	.0154	113246	17192	16	53799296
16:53816752	a	g	.5978	-.0738	.0165	7.776e-06	.02314	113246	17192	16	53816752
5:130607378	t	c	.7996	.0936	.0209	7.794e-06	.6412	113246	17192	5	130607378
5:130595408	a	c	.403	-.0749	.0168	7.797e-06	.5435	113246	17192	5	130595408
5:130637861	t	c	.7996	.094	.021	7.803e-06	.6091	113246	17192	5	130637861
5:131275509	a	g	.2274	-.0892	.02	7.813e-06	.1836	113246	17192	5	131275509
5:131071246	c	g	.2625	-.0896	.02	7.826e-06	.1958	113246	17192	5	131071246
4:19355208	a	g	.0138	.9727	.2177	7.865e-06	.8232	15379	4124	4	19355208
3:85966577:ID	d	i	.3641	-.1588	.0355	7.894e-06	.6002	13878.9	4788	3	85966577
5:131319036	a	g	.8066	.095	.0213	7.916e-06	.6493	113246	17192	5	131319036
12:42133462	t	c	.1819	-.0969	.0217	7.942e-06	.4294	113246	17192	12	42133462
5:130588550	t	c	.797	.0928	.0208	7.948e-06	.6348	113246	17192	5	130588550
6:108210437	a	g	.5904	-.074	.0166	8.001e-06	.3701	113246	17192	6	108210437
11:30232381	t	c	.4133	.0732	.0164	8.008e-06	.02172	113246	17192	11	30232381
16:53810546	a	c	.4027	.0738	.0165	8.025e-06	.0292	113246	17192	16	53810546
11:30234703	a	g	.4139	.0732	.0164	8.034e-06	.02363	113246	17192	11	30234703
7:31960767	a	c	.723	-.0801	.0179	8.055e-06	.7293	113246	17192	7	31960767
11:30232615	a	g	.4133	.0732	.0164	8.065e-06	.02166	113246	17192	11	30232615
8:11421384	t	c	.3508	-.0777	.0174	8.096e-06	.1979	110282	16895	8	11421384
16:53816275	a	c	.402	.0737	.0165	8.116e-06	.0238	113246	17192	16	53816275
5:130625411	a	g	.7992	.0934	.0209	8.124e-06	.6902	113246	17192	5	130625411
7:31961123	a	c	.723	-.08	.0179	8.135e-06	.7242	113246	17192	7	31961123
14:37390881	a	g	.9761	-.2292	.0514	8.152e-06	.1947	113246	17192	14	37390881
5:130604109	t	g	.7997	.0933	.0209	8.156e-06	.6555	113246	17192	5	130604109
5:130654837	a	t	.8007	.094	.0211	8.193e-06	.5992	113246	17192	5	130654837
5:130604811	a	t	.7998	.0933	.0209	8.201e-06	.6583	113246	17192	5	130604811
20:31378690	a	c	.5625	.073	.0164	8.224e-06	.8609	113246	17192	20	31378690
11:30289589:ID	d	i	.4368	.138	.0309	8.225e-06	.641	16843	5085	11	30289589
12:75986537	a	t	.8868	.1184	.0266	8.273e-06	.8365	113246	17192	12	75986537
9:126864196	a	g	.7088	.0891	.02	8.287e-06	.158	113246	17192	9	126864196
11:30238832	a	t	.4132	.0731	.0164	8.309e-06	.02133	113246	17192	11	30238832
5:130973483	a	g	.1971	-.0936	.021	8.309e-06	.4792	113246	17192	5	130973483
2:43806382	t	c	.5537	-.0728	.0163	8.328e-06	.4728	113246	17192	2	43806382
5:130698474	a	c	.1993	-.0945	.0212	8.346e-06	.6665	113246	17192	5	130698474
16:53807764	a	g	.5092	-.0722	.0162	8.353e-06	.09149	113246	17192	16	53807764
11:32451093	t	g	.7833	.0897	.0201	8.365e-06	.7084	113246	17192	11	32451093
5:131019197	a	g	.2087	-.094	.0211	8.392e-06	.1963	113246	17192	5	131019197
5:131056809	t	c	.2347	-.0882	.0198	8.394e-06	.2413	113246	17192	5	131056809
10:104905604	t	c	.6814	-.0768	.0173	8.423e-06	.8433	113246	17192	10	104905604
5:130648454	t	c	.5615	.0814	.0183	8.451e-06	.24	113246	17192	5	130648454
5:130693100	t	c	.8005	.0944	.0212	8.486e-06	.677	113246	17192	5	130693100
20:51160759	a	g	.6569	.0812	.0182	8.524e-06	.6845	113246	17192	20	51160759
5:130879431	c	g	.803	.0938	.0211	8.546e-06	.4158	113246	17192	5	130879431
20:31383353	t	g	.6265	.075	.0168	8.564e-06	.4112	113246	17192	20	31383353
5:130587459	a	c	.2031	-.0925	.0208	8.617e-06	.6296	113246	17192	5	130587459
20:31461616	a	c	.5228	.0744	.0167	8.628e-06	.367	113246	17192	20	31461616
20:34729898:ID	d	i	.2198	.1766	.0397	8.631e-06	.9545	13879	4788	20	34729898
13:96581009	t	c	.0922	-.1319	.0296	8.663e-06	.5212	113246	17192	13	96581009
5:130698949	t	c	.1994	-.0943	.0212	8.683e-06	.6709	113246	17192	5	130698949
2:43617733	a	g	.1199	.1076	.0242	8.696e-06	.3935	113246	17192	2	43617733
16:53810943	t	c	.4023	.0734	.0165	8.711e-06	.02959	113246	17192	16	53810943
2:55109908	t	c	.6071	.0778	.0175	8.716e-06	.2112	113246	17192	2	55109908
5:130650134	a	g	.8003	.0937	.0211	8.757e-06	.5974	113246	17192	5	130650134
5:131246941	a	t	.7699	.0884	.0199	8.771e-06	.4611	113246	17192	5	131246941
5:130648994	a	g	.8003	.0937	.0211	8.799e-06	.5967	113246	17192	5	130648994
20:31359819	t	c	.4387	-.0728	.0164	8.804e-06	.9053	113246	17192	20	31359819
16:53810686	t	c	.5977	-.0734	.0165	8.862e-06	.03057	113246	17192	16	53810686
5:130633230	a	g	.251	-.0961	.0216	8.863e-06	.8541	113246	17192	5	130633230
21:18008875	t	c	.5734	-.0728	.0164	8.871e-06	.774	113246	17192	21	18008875
11:32450825	t	c	.2153	-.0896	.0202	8.874e-06	.7126	113246	17192	11	32450825
21:18008807	a	t	.5735	-.0728	.0164	8.874e-06	.7694	113246	17192	21	18008807
1:39302931	t	c	.2817	.0799	.018	8.880e-06	.6252	113246	17192	1	39302931
20:31368960	a	c	.3731	-.0748	.0169	8.924e-06	.4647	113246	17192	20	31368960
5:131180953	a	g	.2303	-.094	.0212	8.938e-06	.2855	113246	17192	5	131180953
5:130588008	a	c	.7972	.0924	.0208	8.949e-06	.6064	113246	17192	5	130588008
9:126573162	t	c	.8829	-.112	.0252	8.952e-06	.9549	113246	17192	9	126573162
16:53821125	a	g	.6	-.0734	.0165	8.959e-06	.03247	113246	17192	16	53821125
20:31382770	t	c	.3734	-.0748	.0169	8.963e-06	.4154	113246	17192	20	31382770
10:104930382	t	c	.6796	-.0763	.0172	8.979e-06	.8085	113246	17192	10	104930382
20:31371677	a	g	.3726	-.0749	.0169	9.000e-06	.4594	113246	17192	20	31371677
5:131319460	a	g	.8066	.0944	.0213	9.003e-06	.6494	113246	17192	5	131319460
10:104933921	t	c	.3203	.0763	.0172	9.013e-06	.8074	113246	17192	10	104933921
8:11608308	t	c	.6856	.0797	.0179	9.016e-06	.6149	110282	16895	8	11608308
10:104931051	t	c	.3203	.0763	.0172	9.024e-06	.8088	113246	17192	10	104931051
20:31376282	t	g	.6271	.0748	.0169	9.043e-06	.4338	113246	17192	20	31376282
10:104895536	t	c	.6797	-.0762	.0172	9.076e-06	.8022	113246	17192	10	104895536
20:31467811	t	c	.5081	.072	.0162	9.076e-06	.2636	113246	17192	20	31467811
5:131297043	t	c	.7607	.0872	.0197	9.083e-06	.6715	113246	17192	5	131297043
2:213313003	a	g	.9414	-.1534	.0346	9.099e-06	.1729	113246	17192	2	213313003
10:104926334	t	c	.6798	-.0762	.0172	9.160e-06	.8058	113246	17192	10	104926334
11:32460873	t	c	.16	-.1007	.0227	9.182e-06	.233	113246	17192	11	32460873
11:32449274	c	g	.2165	-.0894	.0202	9.183e-06	.7093	113246	17192	11	32449274
20:31468875	a	g	.5081	.0719	.0162	9.192e-06	.255	113246	17192	20	31468875
10:104891198	t	c	.6798	-.0762	.0172	9.206e-06	.799	113246	17192	10	104891198
10:104893137	a	g	.6798	-.0761	.0172	9.228e-06	.7984	113246	17192	10	104893137
20:31452956	t	c	.5079	.0723	.0163	9.229e-06	.2846	113246	17192	20	31452956
5:130773534	t	c	.1979	-.0936	.0211	9.230e-06	.5639	113246	17192	5	130773534
10:104896078	a	t	.3202	.0761	.0172	9.232e-06	.7984	113246	17192	10	104896078
8:11614329	t	c	.3368	-.0783	.0176	9.236e-06	.1814	110282	16895	8	11614329
16:53822387	t	c	.3997	.0734	.0165	9.241e-06	.03114	113246	17192	16	53822387
20:31464101	c	g	.4918	-.0719	.0162	9.279e-06	.2664	113246	17192	20	31464101
6:108196263	t	c	.4094	.0737	.0166	9.325e-06	.3942	113246	17192	6	108196263
10:104902337	a	t	.6799	-.0761	.0172	9.334e-06	.7982	113246	17192	10	104902337
20:31374520	a	g	.5617	.0725	.0164	9.372e-06	.9045	113246	17192	20	31374520
20:31469577	a	g	.508	.0719	.0162	9.378e-06	.2455	113246	17192	20	31469577
10:104896816	t	c	.6798	-.0761	.0172	9.382e-06	.7981	113246	17192	10	104896816
20:31379665	t	c	.3729	-.0747	.0169	9.386e-06	.4287	113246	17192	20	31379665
10:104939283	a	g	.6797	-.0761	.0172	9.387e-06	.8093	113246	17192	10	104939283
20:31382860	a	g	.627	.0747	.0169	9.412e-06	.4207	113246	17192	20	31382860
10:104939182	a	g	.3203	.0761	.0172	9.417e-06	.8079	113246	17192	10	104939182
5:130892741	a	g	.1975	-.093	.021	9.435e-06	.4082	113246	17192	5	130892741
4:19171852	t	c	.0149	1.0521	.2375	9.470e-06	.3798	15379	4124	4	19171852
8:11421321	t	c	.7313	.087	.0196	9.488e-06	.03828	110282	16895	8	11421321
10:104852419	a	g	.6794	-.076	.0172	9.504e-06	.8117	113246	17192	10	104852419
5:130731151	t	c	.7977	.0935	.0211	9.534e-06	.5599	113246	17192	5	130731151
5:130693723	t	g	.8001	.0938	.0212	9.535e-06	.6812	113246	17192	5	130693723
16:53823727	t	c	.6021	-.074	.0167	9.540e-06	.02994	113246	17192	16	53823727
X:2811414	c	g	.8297	-.312	.0705	9.542e-06	.001908	12414.6	3827	23	2811414
5:131320730	a	g	.8069	.0946	.0214	9.570e-06	.639	113246	17192	5	131320730
5:131306535	t	c	.7748	.0887	.02	9.580e-06	.5337	113246	17192	5	131306535
2:49247832	t	c	.3432	.0758	.0171	9.587e-06	.5576	113246	17192	2	49247832
5:131015346	a	g	.2339	-.0877	.0198	9.592e-06	.171	113246	17192	5	131015346
5:130861024:ID	d	i	.1937	-.1006	.0227	9.593e-06	.7269	104786	14842	5	130861024
5:131231535	t	c	.8049	.0942	.0213	9.595e-06	.3229	113246	17192	5	131231535
10:104911356	a	g	.6799	-.076	.0172	9.602e-06	.8009	113246	17192	10	104911356
10:104852648	a	g	.3206	.076	.0172	9.608e-06	.8136	113246	17192	10	104852648
20:31383530	t	c	.3773	-.0742	.0168	9.635e-06	.4119	113246	17192	20	31383530
10:104852166	t	g	.6794	-.076	.0172	9.641e-06	.812	113246	17192	10	104852166
5:130946227	t	c	.1984	-.0929	.021	9.644e-06	.431	113246	17192	5	130946227
20:31359574	t	c	.6205	.0744	.0168	9.668e-06	.4038	113246	17192	20	31359574
11:30236544	t	c	.5866	-.0725	.0164	9.678e-06	.02142	113246	17192	11	30236544
21:18008829	a	g	.5735	-.0725	.0164	9.694e-06	.7707	113246	17192	21	18008829
5:131760428	a	t	.9263	.1444	.0326	9.704e-06	.9732	113246	17192	5	131760428
5:131061504	t	c	.7703	.088	.0199	9.769e-06	.2317	113246	17192	5	131061504
6:108224858	a	g	.4076	.0728	.0165	9.782e-06	.402	113246	17192	6	108224858
20:31369479	a	g	.3731	-.0745	.0169	9.784e-06	.452	113246	17192	20	31369479
2:43634922	t	c	.5082	.0719	.0163	9.818e-06	.8755	113246	17192	2	43634922
5:130742849	a	c	.195	-.0942	.0213	9.825e-06	.5045	113246	17192	5	130742849
2:43772121	t	c	.5663	-.0729	.0165	9.836e-06	.4548	113246	17192	2	43772121
11:32449799	t	g	.2152	-.0892	.0202	9.843e-06	.7139	113246	17192	11	32449799
19:55833754	a	g	.5376	.0722	.0163	9.946e-06	.6044	113246	17192	19	55833754
6:155651138:ID	d	i	.957	-.3314	.075	9.947e-06	.6736	16843	5085	6	155651138
10:104885330	a	g	.6798	-.0759	.0172	9.989e-06	.8013	113246	17192	10	104885330
2:213280504	a	c	.7334	-.0801	.0181	9.998e-06	.7947	113246	17192	2	213280504
5:130726142	t	c	.1976	-.0941	.0213	.00001001	.6471	113246	17192	5	130726142
20:31380072	t	g	.4103	-.0752	.017	.00001001	.9522	113246	17192	20	31380072
10:104923628	a	c	.4053	.0814	.0184	.00001001	.6528	113246	17192	10	104923628
5:130835654	c	g	.2214	-.0932	.0211	.00001003	.5655	113246	17192	5	130835654
5:130611700	a	t	.2299	-.0884	.02	.00001006	.3389	113246	17192	5	130611700
20:51159855	t	c	.6898	.0785	.0178	.00001009	.8809	113246	17192	20	51159855
5:130954860	t	c	.1965	-.0926	.021	.00001011	.4333	113246	17192	5	130954860
10:104914491	a	t	.6799	-.0758	.0172	.00001019	.7975	113246	17192	10	104914491
10:104879847	a	c	.3188	.0761	.0173	.00001019	.8157	113246	17192	10	104879847
5:131027842	a	c	.2293	-.088	.0199	.0000102	.1844	113246	17192	5	131027842
10:104883812	t	c	.3206	.0758	.0172	.0000102	.8126	113246	17192	10	104883812
5:131305384	t	g	.2355	-.0872	.0198	.00001021	.5627	113246	17192	5	131305384
8:11614112	t	g	.4277	-.0734	.0166	.00001024	.004718	110282	16895	8	11614112
10:104915310	a	g	.3201	.0758	.0172	.00001025	.7981	113246	17192	10	104915310
10:104920341	a	g	.6799	-.0758	.0172	.00001026	.7994	113246	17192	10	104920341
19:47274138	t	c	.6319	-.0754	.0171	.00001028	.9448	113246	17192	19	47274138
16:53828066	t	c	.4014	.0733	.0166	.00001029	.02597	113246	17192	16	53828066
10:104916980	t	c	.6799	-.0758	.0172	.00001029	.7982	113246	17192	10	104916980
5:130840023	t	c	.1993	-.0928	.021	.00001031	.5941	113246	17192	5	130840023
12:75987360	t	g	.1077	-.1198	.0272	.00001034	.9389	113246	17192	12	75987360
5:131242218	a	t	.2304	-.0878	.0199	.00001035	.419	113246	17192	5	131242218
20:31381690	a	t	.5617	.0721	.0164	.00001037	.8665	113246	17192	20	31381690
5:131770805	t	c	.4208	.0724	.0164	.00001039	.7427	113246	17192	5	131770805
9:126696864:ID	d	i	.966	-.2048	.0465	.0000104	.1905	104786	14842	9	126696864
19:55814881	a	g	.7664	.0867	.0197	.0000104	.5392	113246	17192	19	55814881
16:53827479	a	g	.6	-.0731	.0166	.00001041	.02923	113246	17192	16	53827479
16:53818460	t	g	.4	.0729	.0165	.00001044	.03165	113246	17192	16	53818460
4:145602827	a	g	.5042	-.0723	.0164	.00001045	.6114	113246	17192	4	145602827
5:131069064	t	c	.2562	-.0884	.0201	.00001045	.175	113246	17192	5	131069064
20:31368560	t	c	.5617	.0721	.0164	.00001046	.9198	113246	17192	20	31368560
5:131029683	t	c	.2303	-.0875	.0199	.00001046	.244	113246	17192	5	131029683
7:31979673	a	g	.7236	-.0793	.018	.00001048	.7026	113246	17192	7	31979673
1:228321402	t	c	.0201	.5249	.1191	.00001052	.7416	24411	6992	1	228321402
5:131248894	a	g	.2298	-.0876	.0199	.00001053	.4447	113246	17192	5	131248894
16:53827962	a	g	.6	-.0731	.0166	.00001056	.03089	113246	17192	16	53827962
5:130743771	t	c	.1959	-.0937	.0213	.00001057	.5433	113246	17192	5	130743771
10:104881035	t	c	.6796	-.0757	.0172	.00001058	.8027	113246	17192	10	104881035
10:104866062	t	c	.3206	.0756	.0172	.00001058	.8173	113246	17192	10	104866062
5:130708044	c	g	.8017	.0937	.0213	.00001059	.6148	113246	17192	5	130708044
2:141426301:ID	d	i	.9802	-.4787	.1087	.00001061	.5938	16843	5085	2	141426301
5:130724240	a	g	.8021	.0938	.0213	.00001062	.6596	113246	17192	5	130724240
5:131306262	c	g	.2353	-.0871	.0198	.00001066	.5515	113246	17192	5	131306262
5:130963473	a	g	.1974	-.0923	.021	.00001068	.4777	113246	17192	5	130963473
5:130684761	a	g	.8006	.0933	.0212	.00001069	.6035	113246	17192	5	130684761
5:130939540	t	c	.1964	-.0926	.021	.00001069	.4219	113246	17192	5	130939540
5:130922125	t	c	.1964	-.0926	.021	.0000107	.421	113246	17192	5	130922125
5:131079288	t	c	.2006	-.0921	.0209	.0000107	.3367	113246	17192	5	131079288
5:130954943	t	c	.8003	.0924	.021	.00001072	.4564	113246	17192	5	130954943
9:97463930:ID	d	i	.5236	.1372	.0312	.00001075	.6143	16843	5085	9	97463930
20:31376490	t	c	.5618	.072	.0164	.00001078	.8824	113246	17192	20	31376490
6:108238917	a	g	.4087	.072	.0164	.00001083	.4218	113246	17192	6	108238917
21:18003961	t	g	.4292	.0725	.0165	.00001083	.7819	113246	17192	21	18003961
4:131014208	t	g	.077	.1309	.0298	.00001084	.8673	113246	17192	4	131014208
5:130767893	t	c	.6409	.078	.0177	.0000109	.8253	113246	17192	5	130767893
5:130771037	a	g	.1973	-.0928	.0211	.00001092	.5555	113246	17192	5	130771037
1:39319247	a	g	.2817	.079	.018	.00001093	.6399	113246	17192	1	39319247
12:75987820	c	g	.8867	.1171	.0266	.00001094	.8803	113246	17192	12	75987820
5:130741438	t	g	.8	.0931	.0212	.00001096	.5344	113246	17192	5	130741438
10:104872684	a	g	.6794	-.0755	.0172	.00001098	.8108	113246	17192	10	104872684
5:130960093	a	c	.8028	.0922	.021	.00001099	.4965	113246	17192	5	130960093
10:104869451	t	c	.3206	.0755	.0172	.00001101	.8173	113246	17192	10	104869451
5:130831365	t	c	.2089	-.0903	.0205	.00001101	.4737	113246	17192	5	130831365
10:104870218	a	g	.3205	.0755	.0172	.00001104	.8165	113246	17192	10	104870218
16:53825488	t	c	.4197	.0723	.0164	.00001104	.02499	113246	17192	16	53825488
5:130682622	c	g	.1979	-.0934	.0213	.00001106	.6115	113246	17192	5	130682622
5:130684464	a	g	.8007	.0932	.0212	.00001106	.5917	113246	17192	5	130684464
21:18005288	c	g	.4291	.0724	.0165	.00001107	.8023	113246	17192	21	18005288
10:104841977	t	c	.3204	.0755	.0172	.0000111	.8284	113246	17192	10	104841977
10:104881402	t	c	.6794	-.0755	.0172	.00001112	.816	113246	17192	10	104881402
10:104879402	c	g	.3205	.0755	.0172	.00001115	.8115	113246	17192	10	104879402
5:131707429	a	g	.5242	-.0715	.0163	.00001117	.9242	113246	17192	5	131707429
7:140727609	a	g	.1072	.1487	.0339	.00001121	.6007	113246	17192	7	140727609
12:42155451	a	g	.2032	-.09	.0205	.00001122	.6374	113246	17192	12	42155451
20:51173113	a	g	.305	-.0788	.0179	.00001125	.8263	113246	17192	20	51173113
5:131004646	a	g	.7694	.0871	.0199	.00001134	.177	113246	17192	5	131004646
5:131320293	t	c	.1933	-.0936	.0213	.00001137	.6477	113246	17192	5	131320293
5:130666955	t	c	.8002	.0927	.0211	.0000114	.5653	113246	17192	5	130666955
5:131267609	a	g	.2304	-.0871	.0198	.00001144	.2298	113246	17192	5	131267609
5:131207525	a	c	.7548	.0862	.0196	.00001145	.2601	113246	17192	5	131207525
20:31385269	t	g	.3774	-.0736	.0168	.00001146	.3915	113246	17192	20	31385269
20:31380073	t	c	.4099	-.0747	.017	.00001146	.9424	113246	17192	20	31380073
11:32472281	t	c	.8342	.0978	.0223	.00001147	.3058	113246	17192	11	32472281
19:48567020	t	c	.0281	.6162	.1405	.00001149	.7762	17428	5026	19	48567020
5:131241778	t	c	.7695	.0873	.0199	.0000115	.4251	113246	17192	5	131241778
5:130957486	a	g	.197	-.0921	.021	.00001153	.4609	113246	17192	5	130957486
2:213264191	t	g	.8893	-.1133	.0258	.00001156	.1035	113246	17192	2	213264191
5:131710399	a	c	.4758	.0714	.0163	.00001157	.9247	113246	17192	5	131710399
5:131240314	t	c	.7695	.0873	.0199	.00001161	.4275	113246	17192	5	131240314
1:39364617	a	g	.6671	-.075	.0171	.00001163	.5612	113246	17192	1	39364617
2:43717650	t	c	.4091	.0723	.0165	.00001165	.4819	113246	17192	2	43717650
16:53827179	c	g	.5803	-.0721	.0165	.00001166	.02262	113246	17192	16	53827179
5:130860852	t	c	.8035	.092	.021	.00001167	.5768	113246	17192	5	130860852
2:43633568	t	c	.5097	.0715	.0163	.00001168	.8591	113246	17192	2	43633568
5:130743541	t	c	.1968	-.0934	.0213	.0000117	.5417	113246	17192	5	130743541
5:130899079	t	c	.1983	-.0919	.021	.00001174	.4183	113246	17192	5	130899079
5:131061607	t	c	.2306	-.087	.0199	.00001177	.2301	113246	17192	5	131061607
5:131083829	t	c	.2285	-.0874	.0199	.00001179	.3155	113246	17192	5	131083829
5:130961630	a	c	.8027	.0919	.021	.0000118	.4863	113246	17192	5	130961630
5:130835661	a	g	.2209	-.0925	.0211	.00001185	.6058	113246	17192	5	130835661
10:104855670	a	g	.3203	.0752	.0172	.00001185	.8203	113246	17192	10	104855670
6:155673893	a	c	.9487	-.156	.0356	.00001191	.245	113246	17192	6	155673893
20:31386449	t	c	.561	.0717	.0164	.00001191	.8491	113246	17192	20	31386449
5:131269453	a	g	.2304	-.0869	.0198	.00001193	.2194	113246	17192	5	131269453
5:130877001	c	g	.1968	-.092	.021	.00001194	.4475	113246	17192	5	130877001
10:104883650	a	g	.6812	-.0755	.0173	.00001194	.8615	113246	17192	10	104883650
10:104881750	a	g	.6771	-.0752	.0172	.00001194	.8536	113246	17192	10	104881750
5:131242055	a	g	.2304	-.0871	.0199	.00001198	.4209	113246	17192	5	131242055
5:130879547	a	g	.1969	-.092	.021	.00001201	.4501	113246	17192	5	130879547
16:53826028	t	c	.5802	-.072	.0164	.00001206	.02193	113246	17192	16	53826028
5:131033900	c	g	.7698	.0869	.0199	.00001208	.2432	113246	17192	5	131033900
6:108260973	a	t	.4742	.0803	.0184	.00001214	.249	113246	17192	6	108260973
5:131799961	t	c	.4189	.0722	.0165	.00001215	.7094	113246	17192	5	131799961
5:131030295	a	g	.7697	.0869	.0199	.00001217	.2438	113246	17192	5	131030295
1:39370992	t	c	.6592	-.075	.0171	.00001217	.6083	113246	17192	1	39370992
5:131099227	t	c	.7697	.0868	.0198	.00001217	.298	113246	17192	5	131099227
5:131072410	t	c	.7696	.0869	.0199	.00001218	.2196	113246	17192	5	131072410
5:130962546	t	c	.8026	.0917	.021	.00001219	.4652	113246	17192	5	130962546
5:130894613	a	g	.197	-.0919	.021	.0000122	.4488	113246	17192	5	130894613
5:130921781	a	g	.21	-.0902	.0206	.0000122	.3259	113246	17192	5	130921781
6:155674794	c	g	.9487	-.1558	.0356	.0000122	.2441	113246	17192	6	155674794
5:130761470	a	g	.2014	-.0918	.021	.00001222	.5976	113246	17192	5	130761470
12:56582192	a	g	.0796	.2678	.0612	.00001223	.8996	106263	15226	12	56582192
5:130882702	c	g	.1969	-.0919	.021	.00001224	.4459	113246	17192	5	130882702
7:99333007	a	c	.0252	-.297	.0679	.00001224	.4177	113246	17192	7	99333007
5:130816178	t	c	.197	-.0917	.021	.00001224	.5474	113246	17192	5	130816178
5:130852847	a	g	.7914	.0896	.0205	.00001224	.5214	113246	17192	5	130852847
5:131240843	a	c	.2022	-.0916	.021	.00001227	.521	113246	17192	5	131240843
16:53815435	t	c	.5999	-.0723	.0165	.00001228	.03097	113246	17192	16	53815435
5:130875085	c	g	.1968	-.0919	.021	.00001228	.4482	113246	17192	5	130875085
5:131055546	t	g	.2304	-.0868	.0199	.00001229	.2464	113246	17192	5	131055546
10:104827198	c	g	.6804	-.0752	.0172	.0000123	.838	113246	17192	10	104827198
5:56849184	a	g	.012	.6104	.1396	.00001234	.4954	15443	4316	5	56849184
5:130871822	t	c	.1967	-.0918	.021	.00001236	.4525	113246	17192	5	130871822
5:131753824	t	g	.0747	-.1412	.0323	.00001237	.9569	113246	17192	5	131753824
20:31386347	t	c	.5609	.0716	.0164	.00001238	.8437	113246	17192	20	31386347
5:131039633	a	c	.7696	.0868	.0199	.0000124	.2257	113246	17192	5	131039633
X:76183216	a	g	.9401	.4401	.1007	.00001242	.7009	12414.9	3827	23	76183216
5:131237599	a	g	.7693	.087	.0199	.00001245	.3091	113246	17192	5	131237599
5:131066577	a	c	.2303	-.0868	.0199	.00001247	.2532	113246	17192	5	131066577
20:51173108	t	c	.6964	.0784	.018	.00001247	.8392	113246	17192	20	51173108
5:131078498	c	g	.2297	-.0868	.0199	.00001248	.2319	113246	17192	5	131078498
5:165272417	t	c	.1259	-.1096	.0251	.00001253	.5279	113246	17192	5	165272417
10:104903638	a	g	.684	-.0754	.0173	.00001256	.7991	113246	17192	10	104903638
5:165274703	t	c	.1259	-.1099	.0252	.0000126	.5156	113246	17192	5	165274703
5:131284433	t	c	.23	-.0866	.0198	.00001261	.2556	113246	17192	5	131284433
16:53825905	a	g	.3997	.0727	.0166	.00001263	.03984	113246	17192	16	53825905
5:130914888	c	g	.8028	.0917	.021	.00001263	.422	113246	17192	5	130914888
5:131038940	a	g	.2303	-.0867	.0199	.00001263	.2251	113246	17192	5	131038940
20:31335157	a	g	.5701	.0722	.0165	.00001265	.6291	113246	17192	20	31335157
11:30237518	t	c	.4117	.0716	.0164	.00001269	.03166	113246	17192	11	30237518
5:130908135	t	c	.197	-.0916	.021	.00001271	.4237	113246	17192	5	130908135
20:31398105	a	c	.5024	.0711	.0163	.00001273	.7423	113246	17192	20	31398105
2:43753484:ID	d	i	.4091	.0771	.0177	.0000128	.3238	104786	14842	2	43753484
11:32466434	a	g	.8343	.0979	.0224	.00001281	.2529	113246	17192	11	32466434
11:30234394	t	c	.4115	.0716	.0164	.00001282	.03375	113246	17192	11	30234394
8:31343566	a	g	.9884	-.9493	.2176	.00001286	.5158	12987	4345	8	31343566
6:24811053	a	g	.1501	-.1021	.0234	.00001287	.8897	113246	17192	6	24811053
5:131133900	a	g	.7712	.0867	.0199	.00001295	.2065	113246	17192	5	131133900
5:131072622	a	g	.2303	-.0866	.0199	.00001295	.217	113246	17192	5	131072622
5:131048122	a	g	.7709	.087	.0199	.00001296	.2335	113246	17192	5	131048122
5:131630852	a	c	.5777	-.0722	.0166	.00001296	.7615	113246	17192	5	131630852
5:130776053	a	c	.1969	-.092	.0211	.00001301	.5608	113246	17192	5	130776053
5:130740617	t	c	.1996	-.0923	.0212	.00001305	.5319	113246	17192	5	130740617
4:145605033	t	c	.501	.0709	.0163	.00001308	.531	113246	17192	4	145605033
5:130920831	a	g	.7904	.0897	.0206	.00001309	.3214	113246	17192	5	130920831
5:130836041	t	c	.8037	.0915	.021	.00001309	.5481	113246	17192	5	130836041
4:62511495	t	g	.988	-.4063	.0932	.0000131	.2204	100930	14102	4	62511495
4:56445773	t	c	.0324	.2066	.0474	.00001314	.3829	113246	17192	4	56445773
11:30235497	a	g	.4124	.0715	.0164	.00001315	.03283	113246	17192	11	30235497
10:104829898	t	c	.3207	.075	.0172	.00001316	.8425	113246	17192	10	104829898
5:130883270	t	c	.8028	.0915	.021	.00001321	.4508	113246	17192	5	130883270
18:51095541:ID	d	i	.0299	.3841	.0882	.00001325	.9767	16843	5085	18	51095541
16:53811788	a	g	.5996	-.072	.0165	.00001326	.038	113246	17192	16	53811788
20:31358253	a	c	.5589	.072	.0165	.00001326	.8551	113246	17192	20	31358253
5:131111377	t	c	.77	.0864	.0198	.00001327	.2665	113246	17192	5	131111377
20:31385452	t	c	.5615	.0713	.0164	.00001327	.8517	113246	17192	20	31385452
16:53799303	t	c	.3919	.0763	.0175	.00001327	.03707	113246	17192	16	53799303
5:56872517	a	t	.9882	-.6092	.1399	.00001327	.4362	15443	4316	5	56872517
10:104909339	t	g	.6807	-.0748	.0172	.0000133	.8104	113246	17192	10	104909339
5:130921666	t	c	.7913	.0897	.0206	.00001333	.3301	113246	17192	5	130921666
6:106367164	t	c	.0135	.8283	.1902	.00001336	.3072	17428	5026	6	106367164
5:131705458	c	g	.4753	.0709	.0163	.00001337	.927	113246	17192	5	131705458
10:78169178	t	c	.0252	-.6271	.1441	.00001343	.3996	16843	5085	10	78169178
5:131026590	a	c	.7697	.0865	.0199	.00001343	.1826	113246	17192	5	131026590
5:131087656	t	c	.2304	-.0864	.0198	.00001349	.2211	113246	17192	5	131087656
6:24819019	a	g	.15	-.1015	.0233	.00001352	.9304	113246	17192	6	24819019
4:87715038	c	g	.967	-.2622	.0603	.00001353	.6079	113246	17192	4	87715038
5:130805475	t	c	.1973	-.0915	.021	.00001357	.5469	113246	17192	5	130805475
10:104945028	a	c	.3197	.0748	.0172	.00001367	.8348	113246	17192	10	104945028
10:104948712	t	c	.6787	-.075	.0172	.00001367	.828	113246	17192	10	104948712
12:109239175	a	g	.0746	-.1458	.0335	.00001374	.4702	113246	17192	12	109239175
12:56491985	a	g	.9353	-.2046	.0471	.00001375	.7917	106263	15226	12	56491985
20:51164625	a	g	.6292	.0815	.0187	.00001378	.8946	113246	17192	20	51164625
19:55813248	a	g	.2993	-.0848	.0195	.00001379	.9761	113246	17192	19	55813248
5:131052987	a	g	.2308	-.0864	.0199	.00001379	.226	113246	17192	5	131052987
4:72732364	a	g	.9873	-.3425	.0788	.0000138	.9514	96975	12625	4	72732364
5:131006082	a	g	.2303	-.0863	.0199	.00001381	.1802	113246	17192	5	131006082
5:131208711	a	c	.7689	.0865	.0199	.00001381	.1581	113246	17192	5	131208711
12:109234703	a	g	.9255	.1453	.0334	.00001388	.4775	113246	17192	12	109234703
20:31389518	a	g	.5612	.0712	.0164	.0000139	.8221	113246	17192	20	31389518
5:131005638	t	c	.7697	.0863	.0199	.00001391	.1784	113246	17192	5	131005638
12:109233039	a	g	.0745	-.1449	.0334	.00001394	.4776	113246	17192	12	109233039
10:104926933	t	c	.6843	-.0752	.0173	.00001401	.8389	113246	17192	10	104926933
5:130776738	a	g	.8031	.0916	.0211	.00001402	.5647	113246	17192	5	130776738
5:130829404	t	c	.7914	.0893	.0206	.00001405	.4614	113246	17192	5	130829404
5:130776854	c	g	.1969	-.0916	.0211	.00001406	.5651	113246	17192	5	130776854
5:131623358	a	g	.535	-.0715	.0165	.00001407	.7901	113246	17192	5	131623358
10:104929124	a	g	.6805	-.0746	.0172	.00001408	.8261	113246	17192	10	104929124
20:51160084	a	g	.3309	-.0792	.0182	.0000141	.8766	113246	17192	20	51160084
20:51173097	t	c	.6943	.0785	.0181	.0000141	.8834	113246	17192	20	51173097
5:131114979	a	t	.2299	-.0862	.0198	.00001415	.2379	113246	17192	5	131114979
9:97552174:ID	d	i	.4295	-.14	.0322	.00001415	.8641	16842.9	5085	9	97552174
5:131286708	t	c	.7615	.085	.0196	.00001417	.251	113246	17192	5	131286708
11:59840851	t	c	.1567	-.1219	.0281	.00001417	.4103	112354	16749	11	59840851
5:130833011	a	c	.2084	-.0892	.0206	.00001418	.4845	113246	17192	5	130833011
20:31389009	t	c	.4388	-.0712	.0164	.00001418	.8193	113246	17192	20	31389009
4:90889026	t	c	.9131	.167	.0385	.00001418	.1047	112354	16749	4	90889026
3:139791597:ID	d	i	.0721	-.271	.0624	.00001419	.2333	16843	5085	3	139791597
20:31387954	c	g	.5616	.0712	.0164	.0000142	.8249	113246	17192	20	31387954
9:5446078	a	g	.8645	-.1031	.0238	.00001421	.7908	113246	17192	9	5446078
5:131013815	a	g	.7696	.0862	.0199	.00001422	.1771	113246	17192	5	131013815
20:31388636	t	c	.5612	.0711	.0164	.00001424	.8181	113246	17192	20	31388636
19:55824586	a	g	.4587	-.0711	.0164	.0000143	.7087	113246	17192	19	55824586
10:104905529	a	g	.3196	.0745	.0172	.00001433	.8054	113246	17192	10	104905529
20:31352585	a	g	.5525	.071	.0164	.00001438	.7982	113246	17192	20	31352585
10:104844011	a	g	.6802	-.0745	.0172	.00001439	.8449	113246	17192	10	104844011
1:39375844	a	g	.6658	-.0748	.0172	.00001442	.6055	113246	17192	1	39375844
5:130828715	c	g	.2084	-.0891	.0206	.00001442	.484	113246	17192	5	130828715
5:130828649	a	t	.2084	-.0891	.0206	.00001444	.484	113246	17192	5	130828649
5:131110125	a	c	.7608	.0852	.0196	.00001445	.3014	113246	17192	5	131110125
11:32479857	t	c	.8345	.0967	.0223	.0000145	.3386	113246	17192	11	32479857
6:24809936	a	t	.8499	.1015	.0234	.00001452	.8886	113246	17192	6	24809936
5:130871611	a	t	.1975	-.0911	.021	.00001453	.434	113246	17192	5	130871611
10:104846797	t	c	.3198	.0745	.0172	.00001454	.8442	113246	17192	10	104846797
5:130888424	c	g	.2095	-.0891	.0206	.00001455	.3578	113246	17192	5	130888424
5:131282064	a	g	.2302	-.086	.0198	.00001456	.1695	113246	17192	5	131282064
10:104825132	t	c	.3199	.0745	.0172	.00001457	.8532	113246	17192	10	104825132
20:31388461	t	c	.4384	-.0711	.0164	.00001458	.8245	113246	17192	20	31388461
10:104851285	a	g	.3199	.0744	.0172	.0000146	.8362	113246	17192	10	104851285
12:42162119	t	c	.2811	-.0785	.0181	.00001461	.4963	113246	17192	12	42162119
5:130904163	a	g	.7907	.089	.0205	.00001466	.3737	113246	17192	5	130904163
16:52441658	a	g	.143	.0992	.0229	.00001472	.8627	113246	17192	16	52441658
5:131091071	a	g	.7654	.0861	.0199	.00001473	.3027	113246	17192	5	131091071
10:104822431	c	g	.6801	-.0745	.0172	.00001473	.8588	113246	17192	10	104822431
10:104840433	t	c	.3198	.0744	.0172	.00001475	.8413	113246	17192	10	104840433
14:50732042	a	g	.4445	-.0719	.0166	.00001475	.7552	113246	17192	14	50732042
10:104822809	c	g	.3199	.0745	.0172	.00001476	.8586	113246	17192	10	104822809
10:104823909	a	t	.6801	-.0745	.0172	.00001478	.8581	113246	17192	10	104823909
5:131677047	t	g	.4738	.0705	.0163	.00001479	.7346	113246	17192	5	131677047
10:104851396	t	g	.3199	.0744	.0172	.00001479	.8357	113246	17192	10	104851396
10:104947493	c	g	.6806	-.0745	.0172	.00001486	.8309	113246	17192	10	104947493
5:131515730	t	c	.19	-.0922	.0213	.00001491	.6426	113246	17192	5	131515730
8:137503971	t	g	.9615	.4305	.0994	.00001493	.3349	105371	14783	8	137503971
5:131206837	t	g	.231	-.0861	.0199	.000015	.2104	113246	17192	5	131206837
5:130879003	t	c	.2009	-.0908	.021	.000015	.4701	113246	17192	5	130879003
10:104841587	t	c	.6796	-.0744	.0172	.00001502	.8448	113246	17192	10	104841587
10:104844928	t	g	.3198	.0743	.0172	.00001504	.8331	113246	17192	10	104844928
5:131116082	a	c	.7609	.085	.0196	.00001504	.2756	113246	17192	5	131116082
20:51160046	c	g	.3272	-.0788	.0182	.00001504	.8682	113246	17192	20	51160046
1:162880939	t	c	.015	-.3278	.0757	.00001505	.6364	110282	16895	1	162880939
10:104843148	t	c	.3198	.0743	.0172	.00001518	.8428	113246	17192	10	104843148
5:130841493	a	g	.1962	-.0908	.021	.0000152	.5702	113246	17192	5	130841493
20:51239611	t	g	.6794	.0778	.018	.0000152	.9305	113246	17192	20	51239611
5:131135478	a	g	.2297	-.0858	.0198	.00001521	.1542	113246	17192	5	131135478
5:130837134	t	c	.1962	-.0908	.021	.00001525	.5697	113246	17192	5	130837134
1:216978927	a	c	.0334	.2014	.0466	.00001525	.8454	113246	17192	1	216978927
12:42163049	t	c	.1996	-.0896	.0207	.00001531	.6961	113246	17192	12	42163049
5:131138736	c	g	.7701	.0858	.0198	.00001531	.2088	113246	17192	5	131138736
10:104860053	a	t	.32	.0743	.0172	.00001532	.8395	113246	17192	10	104860053
5:131515413	t	c	.1899	-.092	.0213	.00001533	.6432	113246	17192	5	131515413
5:130990384	t	c	.23	-.0858	.0199	.00001537	.1829	113246	17192	5	130990384
5:130835940	c	g	.1962	-.0908	.021	.00001539	.5686	113246	17192	5	130835940
7:31969870	t	c	.2764	.0777	.018	.00001543	.6784	113246	17192	7	31969870
5:131113830	t	c	.7971	.0909	.021	.00001545	.2584	113246	17192	5	131113830
5:130816284	c	g	.8028	.0906	.021	.00001551	.5593	113246	17192	5	130816284
5:130811146	a	t	.7915	.0888	.0205	.00001558	.4818	113246	17192	5	130811146
4:19516334	t	c	.9842	-.7194	.1665	.00001561	.2712	22361.9	6090	4	19516334
9:97598966	a	g	.4601	.07	.0162	.00001571	.02384	113246	17192	9	97598966
5:131153295	t	c	.7695	.0856	.0198	.00001574	.1495	113246	17192	5	131153295
5:131171251	a	g	.7698	.0857	.0199	.00001575	.1359	113246	17192	5	131171251
1:162252848:ID	d	i	.2381	.086	.0199	.0000158	.07341	104786	14842	1	162252848
5:130802970	t	c	.7912	.0888	.0206	.0000158	.4596	113246	17192	5	130802970
12:42160205	a	t	.2861	-.079	.0183	.00001582	.5943	113246	17192	12	42160205
5:131616520:ID	d	i	.0927	-.1356	.0314	.00001585	.9249	104786	14842	5	131616520
5:130822778	t	c	.1962	-.0906	.021	.00001587	.5683	113246	17192	5	130822778
5:130810028	t	g	.1963	-.0906	.021	.00001588	.5636	113246	17192	5	130810028
16:53815161	t	g	.4983	-.0698	.0162	.0000159	.05214	113246	17192	16	53815161
2:213283190	t	g	.7343	-.0783	.0181	.0000159	.8058	113246	17192	2	213283190
5:130782699	t	c	.8031	.091	.0211	.00001592	.5519	113246	17192	5	130782699
10:104878010	a	c	.6798	-.0741	.0172	.00001593	.8095	113246	17192	10	104878010
2:121132432	t	c	.8936	.1281	.0297	.00001593	.7985	113246	17192	2	121132432
5:130988955	t	g	.7697	.0856	.0198	.00001593	.1841	113246	17192	5	130988955
12:83566223	t	c	.0127	.9541	.2211	.00001596	.5531	15379	4124	12	83566223
10:104802071	t	c	.6802	-.0742	.0172	.00001597	.8644	113246	17192	10	104802071
1:39354517	t	c	.3334	.0736	.0171	.00001598	.5978	113246	17192	1	39354517
5:131263824	a	g	.7978	.0932	.0216	.00001607	.2248	113246	17192	5	131263824
10:104715993	t	c	.6889	-.0757	.0176	.00001607	.8855	113246	17192	10	104715993
1:189937791:ID	d	i	.2239	.1568	.0364	.00001608	.5424	16842.9	5085	1	189937791
5:131208783	a	c	.7688	.0858	.0199	.00001613	.1754	113246	17192	5	131208783
20:31335978	t	c	.5554	.0706	.0164	.00001614	.8099	113246	17192	20	31335978
5:130913788	a	t	.7903	.0886	.0205	.00001615	.3714	113246	17192	5	130913788
5:131142046	t	c	.2297	-.0855	.0198	.00001615	.1596	113246	17192	5	131142046
20:51247163	t	c	.6612	.0746	.0173	.00001617	.8533	113246	17192	20	51247163
5:130255430	t	c	.7993	-.1082	.0251	.00001624	.2003	111197	16290	5	130255430
5:131207185	a	c	.7691	.0857	.0199	.00001629	.1879	113246	17192	5	131207185
6:108196728	t	c	.2592	.0808	.0188	.00001629	.6887	113246	17192	6	108196728
11:13673436	a	c	.9511	-.175	.0406	.00001629	.7796	113246	17192	11	13673436
5:131179189	t	c	.7691	.0855	.0198	.0000163	.11	113246	17192	5	131179189
5:130891120:ID	d	i	.207	-.0961	.0223	.0000163	.3468	104786	14842	5	130891120
20:31353564	t	c	.3537	-.0789	.0183	.00001632	.3271	113246	17192	20	31353564
5:131172803	a	c	.7693	.0855	.0198	.00001633	.1118	113246	17192	5	131172803
5:79107001	a	g	.9605	-.1959	.0455	.00001634	.1249	113246	17192	5	79107001
5:131206624	t	c	.7691	.0856	.0199	.00001642	.1879	113246	17192	5	131206624
20:31387525	t	c	.4364	-.0708	.0164	.00001647	.8186	113246	17192	20	31387525
9:97614641	t	c	.4602	.0699	.0162	.00001647	.0224	113246	17192	9	97614641
1:39334988	a	g	.3314	.0755	.0175	.00001654	.6006	113246	17192	1	39334988
10:104937100	c	g	.3184	.0744	.0173	.00001654	.8584	113246	17192	10	104937100
1:39361425	t	g	.335	.0734	.0171	.00001654	.6037	113246	17192	1	39361425
5:131118943	t	c	.2308	-.0855	.0199	.00001656	.1447	113246	17192	5	131118943
15:90266307:ID	d	i	.0294	.4426	.1028	.00001657	.6988	16843	5085	15	90266307
4:145613551	a	g	.5012	.0701	.0163	.00001661	.4926	113246	17192	4	145613551
11:32451532:ID	d	i	.7729	.0921	.0214	.00001661	.6789	104786	14842	11	32451532
20:51160734	t	c	.6651	.0782	.0182	.00001663	.849	113246	17192	20	51160734
10:104879049	t	c	.32	.074	.0172	.00001664	.8421	113246	17192	10	104879049
5:130797057	a	c	.1965	-.0906	.0211	.00001668	.5651	113246	17192	5	130797057
10:104799668	a	g	.3197	.0741	.0172	.00001669	.8642	113246	17192	10	104799668
9:97463932:ID	d	i	.5178	.1344	.0312	.0000167	.6183	16842.9	5085	9	97463932
5:131160187	t	g	.2305	-.0854	.0198	.00001671	.1267	113246	17192	5	131160187
10:104877035	t	c	.6802	-.074	.0172	.00001671	.8346	113246	17192	10	104877035
1:63403861	t	c	.6431	-.0728	.0169	.00001673	.8239	113246	17192	1	63403861
5:131214204	a	g	.7674	.0856	.0199	.00001678	.2406	113246	17192	5	131214204
8:73832173	t	g	.5795	.0712	.0165	.00001678	.1305	113246	17192	8	73832173
5:131163022	a	g	.7695	.0853	.0198	.00001691	.1259	113246	17192	5	131163022
5:131142661	t	c	.2302	-.0852	.0198	.00001698	.1579	113246	17192	5	131142661
7:49746444	a	g	.2314	-.1012	.0235	.00001699	.8661	113246	17192	7	49746444
10:104796345	t	c	.6802	-.074	.0172	.00001704	.8658	113246	17192	10	104796345
20:51247928	t	c	.3387	-.0742	.0173	.00001704	.8498	113246	17192	20	51247928
10:104797423	a	c	.6803	-.074	.0172	.00001707	.8654	113246	17192	10	104797423
1:39355351	t	g	.6666	-.0733	.0171	.00001711	.5974	113246	17192	1	39355351
5:131145210	t	c	.7698	.0852	.0198	.00001719	.1568	113246	17192	5	131145210
5:130801304	t	c	.8036	.0905	.0211	.00001722	.5619	113246	17192	5	130801304
5:131717050	a	g	.4713	.0699	.0163	.00001723	.9316	113246	17192	5	131717050
8:73830355	a	g	.4201	-.071	.0165	.00001723	.1834	113246	17192	8	73830355
5:130798461	a	c	.1936	-.0912	.0212	.00001724	.6001	113246	17192	5	130798461
5:131174215	a	g	.2307	-.0853	.0198	.00001728	.1135	113246	17192	5	131174215
9:97561914	a	g	.4595	.0699	.0163	.00001729	.03492	113246	17192	9	97561914
5:130806874	a	c	.8033	.0904	.021	.00001733	.5464	113246	17192	5	130806874
1:39358143	a	c	.6665	-.0733	.0171	.00001736	.5958	113246	17192	1	39358143
5:130824536	a	g	.795	.089	.0207	.0000174	.5263	113246	17192	5	130824536
4:42302089	t	g	.1162	.1312	.0305	.00001742	.3215	113246	17192	4	42302089
20:31391360	a	g	.5608	.0704	.0164	.00001747	.8445	113246	17192	20	31391360
5:130804400	t	c	.8035	.0904	.021	.00001749	.5639	113246	17192	5	130804400
5:131217988	t	c	.2311	-.0854	.0199	.00001754	.1887	113246	17192	5	131217988
20:31390840	a	c	.3751	-.0726	.0169	.00001755	.3603	113246	17192	20	31390840
20:51249301	c	g	.6611	.0741	.0173	.00001762	.8447	113246	17192	20	51249301
5:131284610	t	c	.2291	-.0853	.0199	.00001765	.2142	113246	17192	5	131284610
5:131202457	a	g	.7693	.0852	.0199	.00001773	.1504	113246	17192	5	131202457
8:73831874	t	c	.4204	-.0709	.0165	.00001775	.1796	113246	17192	8	73831874
5:131202801	t	c	.2307	-.0852	.0199	.00001775	.1503	113246	17192	5	131202801
5:131152575	t	c	.2304	-.0851	.0198	.00001777	.1551	113246	17192	5	131152575
5:130950232	t	c	.2326	-.0853	.0199	.00001782	.282	113246	17192	5	130950232
8:13645260	a	g	.1205	-.1117	.026	.00001784	.9327	113246	17192	8	13645260
2:213288664	a	c	.9012	-.1141	.0266	.00001785	.4272	113246	17192	2	213288664
20:51251710	a	t	.3391	-.074	.0173	.00001786	.8454	113246	17192	20	51251710
5:131271528	c	g	.2388	-.0843	.0196	.00001788	.2812	113246	17192	5	131271528
5:131198780	t	c	.231	-.0851	.0198	.00001794	.1383	113246	17192	5	131198780
9:97457554	c	g	.6058	.0723	.0168	.00001794	.06424	113246	17192	9	97457554
5:130942481	a	g	.7994	.0902	.021	.00001797	.4805	113246	17192	5	130942481
20:31390533	t	c	.5608	.0703	.0164	.00001797	.843	113246	17192	20	31390533
10:104795409	t	c	.3197	.0738	.0172	.00001801	.8659	113246	17192	10	104795409
1:189938964:ID	d	i	.2244	.1579	.0368	.00001805	.6565	16842.9	5085	1	189938964
5:130982768	a	g	.2301	-.0851	.0198	.00001807	.1754	113246	17192	5	130982768
5:131165216	t	g	.2305	-.085	.0198	.00001807	.133	113246	17192	5	131165216
16:53842908	a	g	.4141	.0707	.0165	.00001811	.01296	113246	17192	16	53842908
5:131260452	a	c	.2302	-.085	.0198	.00001819	.2243	113246	17192	5	131260452
5:130646965	a	c	.3248	-.09	.021	.00001825	.3443	113246	17192	5	130646965
8:73832242	a	g	.5797	.0707	.0165	.00001825	.1805	113246	17192	8	73832242
12:56354272	c	g	.5845	.0855	.02	.00001826	.2364	113246	17192	12	56354272
5:131175258	a	g	.769	.085	.0198	.00001828	.09271	113246	17192	5	131175258
14:50759203	t	c	.5585	.0708	.0165	.00001834	.7617	113246	17192	14	50759203
3:27720545	c	g	.9554	.2231	.0521	.00001836	.8843	113246	17192	3	27720545
9:97476118:ID	d	i	.4643	.1323	.0309	.00001839	.5369	16842.9	5085	9	97476118
9:108482619:ID	d	i	.0862	.2327	.0543	.00001841	.5523	16843	5085	9	108482619
2:213291354	t	c	.9012	-.1139	.0266	.00001841	.4295	113246	17192	2	213291354
5:130788642	a	c	.8035	.0902	.0211	.00001843	.5773	113246	17192	5	130788642
5:130982194	a	g	.23	-.0849	.0198	.00001854	.175	113246	17192	5	130982194
20:51161568	a	g	.3213	-.077	.018	.00001856	.8641	113246	17192	20	51161568
5:130796568	a	t	.8036	.0901	.0211	.00001857	.5762	113246	17192	5	130796568
8:142720395	t	c	.6348	-.0948	.0222	.00001865	.7336	113246	17192	8	142720395
20:51157249	t	c	.6916	.0761	.0178	.00001866	.8681	113246	17192	20	51157249
9:97596865	a	g	.5373	-.0696	.0163	.00001875	.01891	113246	17192	9	97596865
10:104863843	t	g	.6762	-.0737	.0172	.00001877	.8214	113246	17192	10	104863843
5:130792035	a	c	.8034	.0901	.0211	.00001883	.5521	113246	17192	5	130792035
5:131811182	a	g	.4199	.0715	.0167	.00001884	.6674	113246	17192	5	131811182
20:51255006	a	g	.6612	.0738	.0173	.00001889	.8314	113246	17192	20	51255006
6:69994869	a	g	.061	-.1589	.0372	.0000189	.7533	113246	17192	6	69994869
8:103642986	t	c	.5514	.0704	.0165	.00001893	.387	113246	17192	8	103642986
20:51157242	a	c	.3084	-.076	.0178	.00001899	.8486	113246	17192	20	51157242
11:30460103	t	c	.1491	-.1033	.0242	.00001899	.8579	113246	17192	11	30460103
3:30351127	a	g	.0144	-.4312	.1008	.00001904	.238	108233	15993	3	30351127
20:31465374	a	g	.5482	.0699	.0163	.00001905	.4624	113246	17192	20	31465374
6:108227523	t	g	.7379	-.0784	.0183	.00001906	.6441	113246	17192	6	108227523
5:131224719	a	t	.7693	.0851	.0199	.00001908	.1571	113246	17192	5	131224719
5:131652529	a	c	.5283	-.0697	.0163	.00001911	.7856	113246	17192	5	131652529
10:104949709	a	g	.3193	.0736	.0172	.00001914	.8183	113246	17192	10	104949709
2:40539564:ID	d	i	.981	-.319	.0746	.00001915	.2021	104786	14842	2	40539564
20:51159152	a	g	.6915	.076	.0178	.0000192	.8744	113246	17192	20	51159152
5:130674706	t	c	.1943	-.0919	.0215	.00001923	.6154	113246	17192	5	130674706
20:31357578:ID	d	i	.3469	-.0838	.0196	.00001928	.4364	104786	14842	20	31357578
5:130935777	t	c	.2337	-.0848	.0198	.00001929	.3942	113246	17192	5	130935777
5:130789750	a	g	.1965	-.0899	.0211	.00001939	.5721	113246	17192	5	130789750
11:30234432	a	g	.4149	.07	.0164	.00001943	.01728	113246	17192	11	30234432
9:122164937	a	c	.0274	-.2393	.056	.00001943	.6259	113246	17192	9	122164937
10:104726673	a	g	.6746	-.0733	.0172	.00001948	.9216	113246	17192	10	104726673
14:50737669	a	g	.5564	.0707	.0165	.00001955	.7465	113246	17192	14	50737669
6:110078381:ID	d	i	.3588	.1377	.0323	.00001956	.7514	16843	5085	6	110078381
6:110064255:ID	d	i	.3585	.1378	.0323	.00001958	.7633	16843	5085	6	110064255
20:51256226	a	g	.6612	.0738	.0173	.00001958	.8372	113246	17192	20	51256226
4:130796925	t	c	.2737	-.0807	.0189	.00001963	.01652	113246	17192	4	130796925
9:97613428	a	g	.4621	.0694	.0162	.00001969	.0184	113246	17192	9	97613428
9:34958252	t	g	.12	.1413	.0331	.00001978	.07809	113246	17192	9	34958252
20:51190821	a	g	.3032	-.0766	.018	.0000198	.806	113246	17192	20	51190821
20:51157192	a	c	.6916	.0758	.0178	.00001994	.8651	113246	17192	20	51157192
11:59840846	t	c	.1434	-.1259	.0295	.00001995	.08114	112354	16749	11	59840846
5:130913227	a	g	.7591	.0853	.02	.00001995	.2022	113246	17192	5	130913227
8:13649829	c	g	.1176	-.1111	.026	.00001997	.9301	113246	17192	8	13649829
5:131000696	a	g	.2396	-.084	.0197	.00002002	.1711	113246	17192	5	131000696
20:51171857	t	c	.6974	.0765	.0179	.00002005	.8564	113246	17192	20	51171857
10:64844888	a	g	.7745	-.084	.0197	.00002016	.2643	113246	17192	10	64844888
10:104694286	t	c	.3098	.0747	.0175	.0000202	.8806	113246	17192	10	104694286
12:75987887	a	g	.8884	.1141	.0268	.00002022	.8556	113246	17192	12	75987887
20:31460718	t	c	.5507	.0695	.0163	.00002022	.469	113246	17192	20	31460718
1:63404702	a	g	.6429	-.0718	.0168	.00002023	.8048	113246	17192	1	63404702
5:131231691	t	c	.2247	-.0865	.0203	.00002023	.322	113246	17192	5	131231691
13:96236413	t	c	.0439	-.2044	.048	.00002025	.4748	113246	17192	13	96236413
5:130820451	t	c	.2335	-.0845	.0198	.00002034	.3899	113246	17192	5	130820451
11:32448239	a	g	.1963	-.0929	.0218	.00002036	.9547	113246	17192	11	32448239
5:131676320	t	c	.4221	.0698	.0164	.00002038	.6508	113246	17192	5	131676320
14:76878956	a	g	.0715	.1369	.0321	.00002041	.8573	113246	17192	14	76878956
8:38340154	c	g	.4584	.0723	.017	.00002042	.7145	113246	17192	8	38340154
5:131165738	a	g	.7691	.0845	.0198	.00002053	.144	113246	17192	5	131165738
11:32446701	a	c	.1978	-.0893	.021	.00002055	.4212	113246	17192	11	32446701
15:90732967	a	g	.0266	.239	.0561	.00002056	.09744	113246	17192	15	90732967
5:130659758	a	c	.5395	.0748	.0176	.00002067	.5565	113246	17192	5	130659758
5:131694077	t	c	.5306	-.0692	.0163	.00002084	.7829	113246	17192	5	131694077
10:25786147	a	t	.5614	.0709	.0167	.00002094	.3302	113246	17192	10	25786147
2:213275113	a	g	.7525	-.0793	.0186	.00002094	.4896	113246	17192	2	213275113
10:104793235	a	g	.3196	.0732	.0172	.00002108	.8744	113246	17192	10	104793235
5:131677642	a	g	.5357	-.0698	.0164	.00002121	.7696	113246	17192	5	131677642
5:42541562	t	c	.9861	-.3106	.0731	.0000214	.4762	102737	13940	5	42541562
20:31385814	t	c	.4368	-.0696	.0164	.00002141	.8323	113246	17192	20	31385814
19:55824332	t	g	.4872	.0691	.0163	.00002143	.5942	113246	17192	19	55824332
6:110079625:ID	d	i	.6406	-.1369	.0322	.00002148	.7696	16843	5085	6	110079625
7:31966432:ID	d	i	.7191	-.0805	.019	.00002152	.5677	104786	14842	7	31966432
8:73832817	a	g	.4207	-.0704	.0166	.00002153	.1966	113246	17192	8	73832817
16:53831354	t	c	.4142	.07	.0165	.00002169	.0144	113246	17192	16	53831354
11:86642872:ID	d	i	.1526	-.1084	.0255	.00002171	.1991	104786	14842	11	86642872
16:53840525	c	g	.5857	-.07	.0165	.00002172	.01156	113246	17192	16	53840525
5:130833946	t	c	.5806	.0706	.0166	.00002182	.3599	113246	17192	5	130833946
10:104671212	a	c	.6781	-.0729	.0172	.00002182	.9595	113246	17192	10	104671212
5:131088486	t	c	.7687	.0845	.0199	.00002185	.2495	113246	17192	5	131088486
1:110865403	t	c	.0117	.4016	.0946	.00002193	.5689	101845	13497	1	110865403
6:155686369	t	g	.9486	-.1515	.0357	.00002193	.212	113246	17192	6	155686369
19:55806030	t	c	.3533	-.0747	.0176	.00002195	.8314	113246	17192	19	55806030
12:75920285	a	g	.8657	.1041	.0245	.00002199	.8851	113246	17192	12	75920285
10:104840635	t	c	.6821	-.073	.0172	.000022	.7808	113246	17192	10	104840635
5:131258378	a	c	.7609	.0833	.0196	.00002201	.2938	113246	17192	5	131258378
3:56903191:ID	d	i	.979	-.5501	.1297	.00002206	.8205	16843	5085	3	56903191
5:130769785	a	c	.2302	-.0844	.0199	.00002208	.4646	113246	17192	5	130769785
5:131170905	t	g	.7686	.0843	.0199	.00002213	.102	113246	17192	5	131170905
14:51289104	a	g	.0315	-.2285	.0539	.00002218	.02417	113246	17192	14	51289104
5:74679529:ID	d	i	.9181	-.2373	.056	.00002226	.5588	16843	5085	5	74679529
20:51248545	a	g	.3396	-.0731	.0172	.00002227	.8507	113246	17192	20	51248545
10:104672233	a	g	.6781	-.0728	.0172	.00002231	.962	113246	17192	10	104672233
20:51179959	a	g	.3017	-.0761	.0179	.00002232	.8747	113246	17192	20	51179959
5:131527321	t	c	.1819	-.092	.0217	.00002235	.836	113246	17192	5	131527321
2:213290086	a	g	.9018	-.114	.0269	.00002238	.4424	113246	17192	2	213290086
19:55837531	a	g	.3609	-.074	.0174	.00002241	.5893	113246	17192	19	55837531
10:104790999	t	c	.6804	-.0729	.0172	.00002243	.8747	113246	17192	10	104790999
8:13649289	t	g	.8811	.1104	.026	.00002247	.9117	113246	17192	8	13649289
20:51162004	t	c	.6793	.0765	.018	.0000225	.9122	113246	17192	20	51162004
5:131146993	t	c	.2389	-.0831	.0196	.0000226	.1872	113246	17192	5	131146993
5:130980027	a	g	.7701	.0841	.0198	.00002264	.1769	113246	17192	5	130980027
2:49191739	t	c	.6555	-.072	.017	.00002266	.3952	113246	17192	2	49191739
4:145614984	a	g	.4953	-.0693	.0164	.00002268	.5721	113246	17192	4	145614984
5:131672657	t	c	.5784	-.0694	.0164	.00002271	.6197	113246	17192	5	131672657
1:192675057	a	g	.0218	.2956	.0698	.00002281	.6139	113246	17192	1	192675057
13:96269835	a	g	.0369	-.2151	.0508	.00002286	.5794	113246	17192	13	96269835
20:51258295	a	g	.6614	.0733	.0173	.00002288	.8197	113246	17192	20	51258295
20:51258631	a	c	.6615	.0733	.0173	.00002289	.8078	113246	17192	20	51258631
18:23978556	a	g	.2368	-.0823	.0194	.0000229	.3103	113246	17192	18	23978556
5:131607402	t	c	.5415	-.0692	.0163	.00002296	.8282	113246	17192	5	131607402
6:33737800	t	c	.7593	.0817	.0193	.000023	.2139	113246	17192	6	33737800
11:30415142:ID	d	i	.1173	.1133	.0268	.00002301	.5786	104786	14842	11	30415142
20:51185437	c	g	.6991	.0759	.0179	.00002315	.8756	113246	17192	20	51185437
5:131597005	t	c	.4584	.0691	.0163	.00002316	.8293	113246	17192	5	131597005
16:53837342	a	g	.5857	-.0698	.0165	.00002316	.01256	113246	17192	16	53837342
2:49246000	t	g	.3789	.0713	.0169	.00002321	.7807	113246	17192	2	49246000
16:53837144	t	g	.4143	.0697	.0165	.00002321	.01256	113246	17192	16	53837144
5:131596419	t	c	.4533	-.0693	.0164	.00002328	.9548	113246	17192	5	131596419
4:19353950	a	g	.0147	.8842	.209	.00002331	.8695	15379	4124	4	19353950
10:104685493	c	g	.3225	.0728	.0172	.00002335	.9625	113246	17192	10	104685493
10:104723015	a	c	.323	.0728	.0172	.00002335	.9488	113246	17192	10	104723015
5:131600187	a	g	.5415	-.0691	.0163	.00002335	.8284	113246	17192	5	131600187
10:36982394	t	c	.3543	-.0775	.0183	.00002343	.4739	113246	17192	10	36982394
1:39336991	t	g	.6663	-.0723	.0171	.0000235	.5625	113246	17192	1	39336991
7:31932142	c	g	.2918	.075	.0177	.00002351	.7682	113246	17192	7	31932142
20:31467551	t	c	.4496	-.0691	.0163	.00002353	.4457	113246	17192	20	31467551
20:51167318	a	g	.697	.0755	.0179	.00002358	.8591	113246	17192	20	51167318
9:126864113	a	c	.2951	-.0852	.0202	.00002362	.1574	113246	17192	9	126864113
1:192675111	t	g	.9795	-.31	.0733	.00002364	.6296	113246	17192	1	192675111
20:51183606	t	c	.6991	.0758	.0179	.00002367	.8756	113246	17192	20	51183606
9:108486915:ID	d	i	.0799	.2376	.0562	.00002374	.5168	16843	5085	9	108486915
8:73833148	a	g	.579	.0701	.0166	.00002376	.1956	113246	17192	8	73833148
20:51173379	t	c	.698	.0758	.0179	.00002377	.8772	113246	17192	20	51173379
5:131315884	a	g	.5857	.0704	.0167	.0000238	.6745	113246	17192	5	131315884
6:19841388	t	c	.6409	-.0751	.0178	.0000238	.9892	113246	17192	6	19841388
5:131725329	a	t	.3988	.0701	.0166	.00002386	.6589	113246	17192	5	131725329
20:51182760	a	g	.3009	-.0757	.0179	.00002395	.8754	113246	17192	20	51182760
14:78916912	t	c	.016	.2597	.0615	.00002396	.09359	113246	17192	14	78916912
6:33738749	a	c	.7595	.0816	.0193	.00002398	.1898	113246	17192	6	33738749
10:104696379	t	c	.6774	-.0728	.0172	.00002399	.9517	113246	17192	10	104696379
8:11611723	c	g	.309	.0742	.0176	.00002405	.5776	110282	16895	8	11611723
7:31914487	c	g	.291	.0747	.0177	.0000242	.7541	113246	17192	7	31914487
9:97445923	a	g	.466	-.0688	.0163	.00002423	.05826	113246	17192	9	97445923
10:104706520	a	g	.3222	.0728	.0172	.00002424	.9527	113246	17192	10	104706520
12:42150792	t	c	.2813	-.0765	.0181	.00002425	.5051	113246	17192	12	42150792
20:51177368	a	g	.301	-.0757	.0179	.00002427	.8743	113246	17192	20	51177368
11:76365771	c	g	.2115	-.0873	.0207	.0000243	.6631	113246	17192	11	76365771
5:130884776	a	t	.7527	.084	.0199	.00002436	.2458	113246	17192	5	130884776
5:130863606	t	g	.7419	.0849	.0201	.00002452	.4849	113246	17192	5	130863606
10:64843615	a	c	.7755	-.083	.0197	.00002452	.2615	113246	17192	10	64843615
10:104691732	a	t	.6777	-.0727	.0172	.00002453	.96	113246	17192	10	104691732
4:3558355	t	c	.0314	.5811	.1377	.00002459	.9063	17427.9	5026	4	3558355
20:51173970	a	g	.3007	-.0757	.018	.0000246	.8727	113246	17192	20	51173970
6:129356934	a	g	.0276	.6229	.1477	.00002461	.7525	12415	3827	6	129356934
16:64119259	a	g	.961	-.1719	.0407	.00002461	.2916	113246	17192	16	64119259
11:86681370	c	g	.0871	-.1425	.0338	.00002462	.06686	113246	17192	11	86681370
20:51182264	a	c	.6992	.0756	.0179	.00002477	.875	113246	17192	20	51182264
5:131168937	t	c	.7603	.0828	.0196	.00002487	.1587	113246	17192	5	131168937
20:51180829	a	c	.699	.0756	.0179	.00002492	.8742	113246	17192	20	51180829
20:51179222	a	g	.6991	.0756	.0179	.00002508	.8732	113246	17192	20	51179222
20:51180581	t	c	.3009	-.0756	.0179	.00002508	.8733	113246	17192	20	51180581
20:51180813	a	t	.6991	.0755	.0179	.00002511	.8733	113246	17192	20	51180813
20:51178033	a	t	.699	.0756	.0179	.00002512	.8731	113246	17192	20	51178033
5:131913741	c	g	.083	-.1616	.0383	.00002513	.6332	113246	17192	5	131913741
20:51177215	t	c	.301	-.0756	.0179	.00002514	.873	113246	17192	20	51177215
20:51178077	a	g	.301	-.0756	.0179	.00002514	.8731	113246	17192	20	51178077
20:51178696	t	g	.699	.0756	.0179	.00002515	.8731	113246	17192	20	51178696
20:51178572	a	c	.301	-.0755	.0179	.00002516	.8731	113246	17192	20	51178572
4:131045623	a	g	.9237	-.1256	.0298	.00002517	.9493	113246	17192	4	131045623
20:51179089	t	c	.6991	.0755	.0179	.00002518	.8732	113246	17192	20	51179089
20:51180373	t	g	.6991	.0755	.0179	.00002519	.8733	113246	17192	20	51180373
20:51177289	t	g	.3009	-.0756	.0179	.0000252	.8749	113246	17192	20	51177289
19:55836010	t	c	.3545	-.0732	.0174	.00002521	.4331	113246	17192	19	55836010
10:104723022	t	c	.3219	.0726	.0172	.00002521	.9702	113246	17192	10	104723022
20:51176423	a	g	.301	-.0756	.0179	.00002521	.873	113246	17192	20	51176423
20:51174698	t	g	.6989	.0756	.0179	.00002521	.8728	113246	17192	20	51174698
5:131589692	a	g	.1006	-.1179	.028	.00002524	.7313	113246	17192	5	131589692
2:49245850	c	g	.3787	.0711	.0169	.00002524	.7946	113246	17192	2	49245850
20:51177096	a	g	.301	-.0756	.0179	.00002524	.873	113246	17192	20	51177096
20:51175744	t	c	.3011	-.0756	.0179	.00002525	.8729	113246	17192	20	51175744
4:3558913	a	g	.0313	.5818	.1381	.00002527	.9035	17427.9	5026	4	3558913
20:51174903	t	c	.6989	.0755	.0179	.00002533	.8729	113246	17192	20	51174903
9:126451986	t	c	.0351	.1839	.0437	.00002534	.3502	113246	17192	9	126451986
7:99019565	a	g	.0203	-.2981	.0708	.00002535	.7999	113246	17192	7	99019565
20:51174372	t	c	.3011	-.0755	.0179	.00002538	.8723	113246	17192	20	51174372
10:64843792	a	g	.2258	.0829	.0197	.00002554	.2782	113246	17192	10	64843792
10:104727224	a	c	.679	-.0725	.0172	.00002558	.9461	113246	17192	10	104727224
20:51183224	a	g	.6996	.0755	.0179	.00002559	.8748	113246	17192	20	51183224
20:51174422	a	g	.699	.0755	.0179	.00002563	.8728	113246	17192	20	51174422
12:104324148	a	g	.8685	-.0995	.0236	.00002563	.7872	113246	17192	12	104324148
20:51174813	a	g	.3012	-.0755	.0179	.00002564	.8744	113246	17192	20	51174813
9:14443784	a	c	.8852	-.1052	.025	.00002569	.3814	113246	17192	9	14443784
20:31463396	t	c	.4507	-.0687	.0163	.00002569	.4934	113246	17192	20	31463396
5:131176917	a	g	.2397	-.0827	.0197	.00002574	.1422	113246	17192	5	131176917
20:51180440	t	c	.3009	-.0754	.0179	.00002581	.8721	113246	17192	20	51180440
15:70427343	c	g	.7705	.0942	.0224	.00002582	.9119	113246	17192	15	70427343
20:51180425	a	c	.6991	.0754	.0179	.00002583	.8721	113246	17192	20	51180425
6:33122990:ID	d	i	.7738	-.1184	.0281	.00002585	.4976	94838.6	12579	6	33122990
5:169383913	a	g	.0124	-.4815	.1145	.00002591	.3234	94862	11531	5	169383913
6:69738173	t	c	.0583	-.1662	.0395	.00002593	.711	113246	17192	6	69738173
8:11422170	a	g	.3568	-.0735	.0175	.00002595	.3266	110282	16895	8	11422170
3:1016685	t	g	.9804	-.2586	.0615	.00002599	.649	113246	17192	3	1016685
1:39370682	a	g	.3447	.0744	.0177	.00002606	.6645	113246	17192	1	39370682
11:33160005	t	c	.9886	-.9154	.2177	.0000261	.06666	14464	4729	11	33160005
20:51172738	c	g	.6989	.0754	.0179	.00002612	.8723	113246	17192	20	51172738
20:51172962	t	c	.6989	.0754	.0179	.00002612	.8723	113246	17192	20	51172962
5:165276724	a	g	.1344	-.1029	.0245	.00002613	.4973	113246	17192	5	165276724
20:51172436	a	c	.3011	-.0754	.0179	.00002613	.8723	113246	17192	20	51172436
20:51172636	t	g	.6989	.0754	.0179	.00002613	.8723	113246	17192	20	51172636
20:51177744	t	c	.3006	-.0755	.0179	.00002616	.8697	113246	17192	20	51177744
11:32424389	a	c	.0918	-.1216	.0289	.00002622	.07788	113246	17192	11	32424389
1:213151580	t	g	.2944	.0766	.0182	.00002625	.1813	113246	17192	1	213151580
10:104735366	a	g	.6782	-.0723	.0172	.00002628	.9455	113246	17192	10	104735366
2:213270590	a	c	.8919	-.1091	.0259	.00002631	.1443	113246	17192	2	213270590
2:43836687	t	c	.5519	-.0686	.0163	.00002632	.8079	113246	17192	2	43836687
5:165275673	a	g	.8656	.1028	.0245	.00002636	.5045	113246	17192	5	165275673
10:104954795	a	g	.3182	.0725	.0172	.00002636	.7816	113246	17192	10	104954795
20:51177986	t	c	.3015	-.0754	.0179	.00002637	.8748	113246	17192	20	51177986
10:64838649	t	g	.225	.0815	.0194	.00002638	.303	113246	17192	10	64838649
12:42147009	t	g	.2815	-.0761	.0181	.00002639	.5078	113246	17192	12	42147009
20:51173570	a	g	.699	.0754	.0179	.00002647	.8739	113246	17192	20	51173570
20:51177627	a	g	.3	-.0755	.018	.00002647	.869	113246	17192	20	51177627
20:31460076	a	g	.5498	.0685	.0163	.00002655	.4567	113246	17192	20	31460076
5:131171524	c	g	.7614	.0827	.0197	.00002669	.1761	113246	17192	5	131171524
14:78916680	t	c	.984	-.2594	.0618	.00002673	.09786	113246	17192	14	78916680
20:51180110	a	g	.6921	.0749	.0178	.00002673	.8538	113246	17192	20	51180110
10:25784261	a	g	.3555	-.0721	.0172	.00002673	.1423	113246	17192	10	25784261
7:98717923	a	t	.2157	-.0916	.0218	.00002674	.5833	113246	17192	7	98717923
7:75160549	c	g	.013	.766	.1824	.00002674	.3896	16335	4759	7	75160549
1:39360035	a	g	.6609	-.072	.0172	.00002679	.4783	113246	17192	1	39360035
4:185516833	c	g	.1803	-.0954	.0227	.00002679	.9959	113246	17192	4	185516833
14:78954131	t	g	.9842	-.2696	.0642	.00002685	.05621	113246	17192	14	78954131
20:31460244	a	g	.4502	-.0684	.0163	.00002686	.4543	113246	17192	20	31460244
20:31459562	t	c	.5498	.0684	.0163	.000027	.4573	113246	17192	20	31459562
14:76877316	a	g	.0705	.1356	.0323	.00002703	.8367	113246	17192	14	76877316
14:78954133	a	t	.9842	-.2696	.0642	.00002709	.05619	113246	17192	14	78954133
21:18503723	a	c	.0104	.4941	.1177	.00002713	.4152	92790	11677	21	18503723
5:130593363	t	g	.7589	.0823	.0196	.00002714	.4444	113246	17192	5	130593363
10:104724200	a	g	.3221	.0721	.0172	.00002718	.9444	113246	17192	10	104724200
10:104737729	t	c	.6832	-.0727	.0173	.00002719	.96	113246	17192	10	104737729
4:19557684	a	t	.9892	-.9439	.225	.00002722	.9678	15379	4124	4	19557684
4:19557683	t	g	.0108	.9439	.225	.00002722	.9678	15379	4124	4	19557683
1:39343467	t	c	.3337	.0717	.0171	.00002725	.527	113246	17192	1	39343467
10:104960549	a	g	.3176	.0726	.0173	.00002727	.7773	113246	17192	10	104960549
10:37023602	t	g	.3916	-.0708	.0169	.00002729	.1648	113246	17192	10	37023602
17:25570207:ID	d	i	.192	-.1693	.0403	.0000273	.2494	16842.9	5085	17	25570207
9:97585365	a	g	.4617	.0682	.0163	.00002732	.0224	113246	17192	9	97585365
20:51259346	c	g	.3383	-.0726	.0173	.00002733	.7814	113246	17192	20	51259346
5:131266362	t	c	.7625	.0828	.0197	.00002734	.3469	113246	17192	5	131266362
10:104736699	t	c	.678	-.0721	.0172	.00002734	.9389	113246	17192	10	104736699
12:56912864	t	c	.809	.0915	.0218	.00002736	.5232	113246	17192	12	56912864
10:104736563	a	g	.322	.0721	.0172	.00002737	.939	113246	17192	10	104736563
20:31468113	t	c	.4505	-.0685	.0163	.00002743	.436	113246	17192	20	31468113
20:51163388	t	c	.6749	.0761	.0181	.00002746	.9323	113246	17192	20	51163388
10:104954219	t	c	.3184	.0723	.0172	.00002749	.7913	113246	17192	10	104954219
10:104768922	a	g	.6873	-.0734	.0175	.00002751	.9512	113246	17192	10	104768922
10:104787019	a	c	.318	.0728	.0174	.00002755	.9361	113246	17192	10	104787019
5:172000972	t	c	.1253	-.1093	.0261	.00002757	.5229	113246	17192	5	172000972
20:31471012	t	c	.5493	.0686	.0164	.0000276	.3987	113246	17192	20	31471012
20:51177038	t	c	.6991	.0752	.0179	.00002762	.8713	113246	17192	20	51177038
20:31464467	a	g	.5497	.0683	.0163	.00002767	.4389	113246	17192	20	31464467
9:97541332	a	g	.5371	-.068	.0162	.00002774	.02449	113246	17192	9	97541332
12:42144108	c	g	.7183	.0759	.0181	.00002785	.5073	113246	17192	12	42144108
21:46428290	t	c	.9748	-.4588	.1095	.00002786	.9055	110305	15847	21	46428290
5:131457797	c	g	.8112	.0892	.0213	.00002787	.7365	113246	17192	5	131457797
16:53845487	a	c	.3982	.0712	.017	.00002788	.02122	113246	17192	16	53845487
12:83563001	a	g	.0127	.9287	.2217	.00002791	.5572	15379	4124	12	83563001
5:131760389	t	c	.9251	.1348	.0322	.00002794	.9462	113246	17192	5	131760389
16:53831771	t	g	.437	.0685	.0163	.00002796	.01202	113246	17192	16	53831771
8:13636569	a	g	.126	-.1073	.0256	.00002798	.8894	113246	17192	8	13636569
20:51160027	t	c	.6676	.0764	.0182	.00002801	.9046	113246	17192	20	51160027
16:53830452	a	g	.5628	-.0685	.0164	.00002806	.01154	113246	17192	16	53830452
20:31457337	t	c	.4489	-.0683	.0163	.00002813	.5174	113246	17192	20	31457337
16:53830491	t	c	.5628	-.0685	.0163	.00002814	.0115	113246	17192	16	53830491
16:53830867	a	t	.4372	.0685	.0163	.00002815	.01157	113246	17192	16	53830867
10:104727541	a	g	.3221	.072	.0172	.00002817	.9429	113246	17192	10	104727541
10:104702999	a	c	.3084	.0747	.0178	.00002818	.9331	113246	17192	10	104702999
10:104727279	a	g	.6779	-.072	.0172	.0000282	.943	113246	17192	10	104727279
9:108530638	a	g	.9112	-.1892	.0452	.0000282	.3962	25303	7435	9	108530638
10:104727333	t	c	.3221	.072	.0172	.00002822	.9429	113246	17192	10	104727333
6:24831450	a	c	.8462	.0962	.023	.0000283	.9488	113246	17192	6	24831450
19:55834185	a	g	.5419	-.0691	.0165	.00002831	.7379	113246	17192	19	55834185
20:31465450	t	c	.4502	-.0682	.0163	.00002837	.445	113246	17192	20	31465450
20:31458773	t	g	.5487	.0683	.0163	.00002839	.4255	113246	17192	20	31458773
5:172020627	a	g	.1178	-.1105	.0264	.00002847	.5666	113246	17192	5	172020627
10:104837816	a	g	.3232	.072	.0172	.00002847	.8025	113246	17192	10	104837816
12:104319758	a	g	.131	.099	.0236	.00002849	.8034	113246	17192	12	104319758
9:8876932:ID	d	i	.9537	-.2247	.0537	.0000285	.02475	104786	14842	9	8876932
1:189914787:ID	d	i	.2251	.1497	.0358	.00002854	.605	16843.1	5085	1	189914787
10:104729816	c	g	.3221	.0719	.0172	.00002857	.9428	113246	17192	10	104729816
9:97705927	a	g	.4757	.0684	.0163	.00002857	.002883	113246	17192	9	97705927
20:31329704	a	g	.4148	-.0701	.0168	.00002863	.5733	113246	17192	20	31329704
9:108486916:ID	d	i	.0841	.2277	.0544	.00002864	.4576	16843	5085	9	108486916
2:213287742	t	c	.9024	-.1124	.0269	.00002867	.4139	113246	17192	2	213287742
20:31463071	t	g	.5498	.0682	.0163	.00002869	.4432	113246	17192	20	31463071
1:39335493	t	g	.6657	-.0718	.0172	.00002879	.5558	113246	17192	1	39335493
4:131049584	a	g	.0764	.1247	.0298	.00002888	.9498	113246	17192	4	131049584
3:27703047	t	c	.043	-.225	.0538	.00002892	.9049	113246	17192	3	27703047
2:213328806	a	g	.0517	.1585	.0379	.00002896	.112	113246	17192	2	213328806
10:104796787	a	c	.6829	-.0721	.0173	.000029	.8374	113246	17192	10	104796787
4:131043064	a	g	.076	.1247	.0298	.00002902	.951	113246	17192	4	131043064
10:104958284	t	c	.3183	.0721	.0172	.00002907	.7982	113246	17192	10	104958284
20:31463460	a	g	.4524	-.0681	.0163	.00002914	.4358	113246	17192	20	31463460
6:108269759	a	g	.2592	.0783	.0187	.00002918	.4061	113246	17192	6	108269759
8:13637099	a	t	.8823	.1089	.0261	.00002921	.9351	113246	17192	8	13637099
6:19840952:ID	d	i	.2571	-.0859	.0206	.00002934	.1152	104786	14842	6	19840952
20:31461082	t	c	.449	-.0681	.0163	.00002937	.5236	113246	17192	20	31461082
1:210469271	t	c	.3639	-.0718	.0172	.00002941	.2527	113246	17192	1	210469271
19:55824820:ID	d	i	.3419	-.0785	.0188	.0000295	.3715	104786	14842	19	55824820
9:97691104	t	c	.4747	.0679	.0162	.00002951	.002483	113246	17192	9	97691104
20:38957925	t	c	.9188	-.1291	.0309	.00002952	.7965	113246	17192	20	38957925
6:155664632	a	g	.9595	-.1659	.0397	.00002954	.09039	113246	17192	6	155664632
16:53830465	a	g	.5627	-.0683	.0163	.00002956	.01275	113246	17192	16	53830465
20:31467423	t	c	.5497	.0682	.0163	.00002969	.4467	113246	17192	20	31467423
7:99271606	t	g	.0195	-.2943	.0705	.00002977	.7246	113246	17192	7	99271606
2:15833438	a	g	.7317	-.0762	.0182	.0000298	.8349	113246	17192	2	15833438
20:51166112	a	c	.6978	.0747	.0179	.0000298	.8963	113246	17192	20	51166112
10:25742281	a	g	.5717	.0695	.0167	.00002985	.1356	113246	17192	10	25742281
10:64832179	a	g	.2244	.0809	.0194	.00002986	.3141	113246	17192	10	64832179
7:157459206:ID	d	i	.4751	.1291	.0309	.00002987	.1155	16843	5085	7	157459206
6:155660883	a	g	.9595	-.1659	.0397	.00002988	.09299	113246	17192	6	155660883
9:97691089	t	c	.5252	-.0678	.0163	.00002991	.002515	113246	17192	9	97691089
4:6147451	a	c	.0122	.8999	.2156	.00003002	.242	17428	5026	4	6147451
2:55112999	t	c	.6273	.0712	.0171	.00003003	.09814	113246	17192	2	55112999
20:31463284	t	c	.4491	-.068	.0163	.00003028	.5106	113246	17192	20	31463284
10:104961119	a	g	.6819	-.0723	.0173	.00003029	.779	113246	17192	10	104961119
20:51167694	c	g	.3324	-.0761	.0183	.00003042	.914	113246	17192	20	51167694
5:131708877	t	c	.5331	-.0679	.0163	.00003058	.9176	113246	17192	5	131708877
5:130824810	t	c	.2288	-.0827	.0198	.00003061	.4392	113246	17192	5	130824810
4:56222504:ID	d	i	.0452	.1708	.041	.00003061	.1708	104786	14842	4	56222504
10:104956218	a	c	.3183	.0719	.0172	.00003069	.7936	113246	17192	10	104956218
10:25780114	a	g	.3371	-.0729	.0175	.00003074	.09178	113246	17192	10	25780114
20:51163951	t	g	.6848	.0753	.0181	.00003075	.8421	113246	17192	20	51163951
11:2610805	t	c	.1095	.11	.0264	.00003078	.3388	113246	17192	11	2610805
15:102305639	a	c	.0153	.9153	.2196	.00003083	.6844	15378.9	4124	15	102305639
10:104957594	c	g	.3183	.0718	.0172	.00003088	.7945	113246	17192	10	104957594
20:51175483	a	c	.6978	.0748	.018	.00003092	.8828	113246	17192	20	51175483
20:51166361	a	g	.3123	-.0753	.0181	.00003094	.8828	113246	17192	20	51166361
8:11467688	a	g	.9719	-.2272	.0545	.00003097	.459	110282	16895	8	11467688
4:86485600	t	c	.0118	.8471	.2033	.00003101	.2447	15379	4124	4	86485600
20:51164659	a	g	.6357	.0769	.0185	.00003105	.9395	113246	17192	20	51164659
10:104958066	a	c	.3183	.0718	.0172	.00003105	.7959	113246	17192	10	104958066
16:53831146	t	c	.4336	.0682	.0164	.00003107	.01429	113246	17192	16	53831146
5:131451856:ID	d	i	.1801	-.0964	.0232	.00003116	.8166	104786	14842	5	131451856
13:87083874	a	g	.0164	.6372	.153	.00003124	.5837	16842.9	5085	13	87083874
11:30378694	t	g	.5427	-.0676	.0162	.00003126	.01539	113246	17192	11	30378694
8:73824032	a	t	.416	-.0689	.0165	.0000313	.2578	113246	17192	8	73824032
20:51170234	t	c	.3011	-.0743	.0179	.00003132	.8736	113246	17192	20	51170234
9:97690501	t	g	.5255	-.0677	.0163	.00003134	.002586	113246	17192	9	97690501
[truncated: 8,001 more rows]
